# Supplementary material for: Re‐evaluation of missense variant classifications in NF2
Source: Hum Mutat. 2022 Apr 2;43(5):643–54. doi: 10.1002/humu.24370 (PMC9323416; doi:10.1002/humu.24370)
Supplement: Supplementary file 2 — Table S2. [file HUMU-43-643-s001.xlsx]

## Sheet: Sheet1
Source	Sequence change	Genomic seq (GRCh38)	aa change	Exon	ClinPred scores	REVEL	Align GVGD	SIFT	PolyPhen	MutTaster Prediction	MutTaster Score	Splicing window Alamut	Splicing (at junction): distance to splice site	Splicing (at junction): wild-type SSF score	Splicing (at junction): wild-type MaxEnt score	Splicing (at junction): variant SSF score	Splicing (at junction): variant MaxEnt score	Splicing (local): distance to splice site	Splicing (local): wild-type SSF score	Splicing (local): wild-type MaxEnt score	Splicing (local): variant SSF score	Splicing (local): variant MaxEnt score	SpliceAI_acceptor_gain_score	SpliceAI_acceptor_loss_score	SpliceAI_donor_gain_score	SpliceAI_donor_loss_score	SpliceAI_max_score	SpliceAI_max_consequence	SpliceAI_max_conseq_position	rsID	gnomAD_v2.1.1 freq (ALL)	ClinVar (number subs)	Genetic origin	Classification ClinVar	ClinVar ID	ACGS criteria	Points (Tavtigian)	Posterior probability (Tavtigian)	Classification ACGS guided	NF2 disease	PMID reference
ClinVar	c.1A>G	29603999	p.?	1	0.997878	0.6	n/a	n/a	n/a				-113	78.4708	8.54931	78.4708	8.54931	1			41.8025		-	-	-	-	-	-	-	rs1319282473		VUS (1)	germline	Uncertain significance(Last reviewed: Oct 31, 2019)		PVS1(moderate), PM2, PM5(supporting)	5	0.812141	Uncertain sig (hot)	Unknown
ClinVar	c.2T>C	29604000	p.?	1	0.997218	0.639	n/a	n/a	n/a				-112	78.4708	8.54931	78.4708	8.54931	2			41.8025		-	-	-	-	-	-	-	rs1555978325		Likely pathogenic (1)	germline	Likely pathogenic(Last reviewed: Mar 5, 2018)		PVS1(moderate), PM2	4	0.675187	Uncertain sig (warm)	Unknown
ClinVar	c.4G>T	29604002	p.(Ala2Ser)	1	0.936652	0.435	C0	0	0.976	disease causing	1		-110	78.4708	8.54931	78.4708	8.54931	4			41.8025		-	-	-	-	-	-	-	rs1601515682		VUS (3)	Unknown	Uncertain significance(Last reviewed: Apr 27, 2019)		PM2	2	0.324593	Uncertain sig (cool)	Associated	25741868
ClinVar	c.15C>G	29604013	p.(Ile5Met)	1	0.440217	0.285	C0	0.05	0.799	disease causing	0.989		-99	78.4708	8.54931	78.4708	8.54931	15			41.8025		-	-	-	-	-	-	-	rs998779035	4.8e-06	VUS (1)	germline	Uncertain significance(Last reviewed: Sep 13, 2019)		BP4	-1	0.050716	Uncertain sig (Ice cold)	Unknown
ClinVar	c.16G>C	29604014	p.(Ala6Pro)	1	0.988854	0.52	C0	0	0.911	disease causing	1		-98	78.4708	8.54931	78.4708	8.54931	16			41.8025		-	-	-	-	-	-	-	rs1601515753		VUS (1)	germline	Uncertain significance(Last reviewed: Aug 2, 2018)		PM2	2	0.324593	Uncertain sig (cool)	Unknown
ClinVar	c.17C>A	29604015	p.(Ala6Asp)	1	0.968476	0.495	C0	0	0.361	disease causing	1		-97	78.4708	8.54931	78.4708	8.54931	17			41.8025		-	-	-	-	-	-	-			VUS (1)	germline	Uncertain significance(Last reviewed: Apr 17, 2019)		PM2	2	0.324593	Uncertain sig (cool)	Unknown
ClinVar	c.22C>T	29604020	p.(Arg8Cys)	1	0.987198	0.542	C0	0	0.996	disease causing	1		-92	78.4708	8.54931	78.4708	8.54931	22			41.8025		-	-	-	-	-	-	-			1	germline	Uncertain significance	RCV001339071.1	PM2	2	0.324593	Uncertain sig (cool)	Unknown
ClinVar	c.25A>G	29604023	p.(Met9Val)	1	0.883578	0.655	C0	0	0.989	disease causing	1	New Donor Site?	-89	78.4708	8.54931	78.4708	8.54931	1			67.5873	4.09436	-	-	-	-	-	-	-	rs1249717688	4.6e-06	VUS (1)	germline			None applied	0	0.1	Uncertain sig (ice cold)	Unknown
ClinVar	c.32T>G	29604030	p.(Phe11Cys)	1	0.976289	0.666	C0	0.02	0.938	disease causing	1		-82	78.4708	8.54931	78.4708	8.54931	8			67.5873	4.09436	-	-	-	-	-	-	-			1	germline	Uncertain significance	RCV001337461.1	PM2	2	0.324593	Uncertain sig (cool)	Unknown
ClinVar	c.50A>G	29604048	p.(Lys17Arg)	1	0.960629	0.408	C0	0.35	0.258	disease causing	1		-64	78.4708	8.54931	78.4708	8.54931	26			67.5873	4.09436	-	-	-	-	-	-	-							PM2	2	0.324593	Uncertain sig (cool)	Unknown
ClinVar	c.56C>G	29604054	p.(Pro19Arg)	1	0.987598	0.462	C0	0.12	0.294	disease causing	0.958		-58	78.4708	8.54931	78.4708	8.54931	32			67.5873	4.09436	-	-	-	-	-	-	-	rs1601515928		VUS (1)	germline	Uncertain significance(Last reviewed: Aug 13, 2018)		PM2	2	0.324593	Uncertain sig (cool)	Unknown
ClinVar	c.58A>C	29604056	p.(Lys20Gln)	1	0.992947	0.562	C0	0.04	0.445	disease causing	0.999		-56	78.4708	8.54931	78.4708	8.54931	34			67.5873	4.09436	-	-	-	-	-	-	-			VUS (1)	germline	Uncertain significance(Last reviewed: Dec 26, 2019)		PM2	2	0.324593	Uncertain sig (cool)	Unknown
ClinVar	c.67A>C	29604065	p.(Thr23Pro)	1	0.804655	0.428	C0	0.13	0	disease causing	0.998		-47	78.4708	8.54931	78.4708	8.54931	43			67.5873	4.09436	-	-	-	-	-	-	-			1	germline	Uncertain significance	RCV001338495.1	PM2	2	0.324593	Uncertain sig (cool)	Unknown
ClinVar	c.71T>C	29604069	p.(Val24Ala)	1	0.975685	0.617	C0	0.38	0.852	disease causing	1		-43	78.4708	8.54931	78.4708	8.54931	40			50.3455		-	-	-	-	-	-	-	rs773714780	1.3e-05	VUS (1)	germline	Uncertain significance(Last reviewed: Mar 25, 2019)		None applied	0	0.1	Uncertain sig (ice cold)	Unknown
ClinVar	c.73A>G	29604071	p.(Arg25Gly)	1	0.995264	0.702	C0	0.01	0.813	disease causing	1		-41	78.4708	8.54931	78.4708	8.54931	22					-	-	-	-	-	-	-							PM2, PP3	3	0.499875	Uncertain sig (Tepid)	Unknown
ClinVar	c.73A>T	29604071	p.(Arg25Trp)	1	0.994044	0.747	C0	0	0.997	disease causing	1		-41	78.4708	8.54931	78.4708	8.54931	2			51.8297		-	-	-	-	-	-	-			VUS (1)	germline	Uncertain significance(Last reviewed: Jun 6, 2019)		PM2, PP3	3	0.499875	Uncertain sig (Tepid)	Unknown
ClinVar	c.74G>A	29604072	p.(Arg25Lys)	1	0.851942	0.33	C0	0.48	0	disease causing	1	New Acceptor Site?	-40	78.4708	8.54931	78.4708	8.54931	-2			70.0133	0.00055	-	-	-	-	-	-	-	rs1569259813		VUS (2)	germline	Uncertain significance(Last reviewed: Oct 2, 2019)		PM2, BP4	1	0.187706	Uncertain sig (cold)	Unknown
ClinVar	c.77T>C	29604075	p.(Ile26Thr)	1	0.996362	0.685	C0	0.02	0.999	disease causing	1		-37	78.4708	8.54931	78.4708	8.54931	1			70.0133	0.00055	-	-	-	-	-	-	-	rs1064795612		VUS (1)	germline	Uncertain significance(Last reviewed: Sep 6, 2016)		PM2	2	0.324593	Uncertain sig (cool)	Unknown
ClinVar	c.78C>G	29604076	p.(Ile26Met)	1	0.986952	0.684	C0	0.02	0.995	disease causing	1		-36	78.4708	8.54931	78.4708	8.54931	2			70.0133	0.00055	-	-	-	-	-	-	-			VUS (1)	germline	Uncertain significance(Last reviewed: May 3, 2019)		PM2	2	0.324593	Uncertain sig (cool)	Unknown
ClinVar	c.85A>G	29604083	p.(Met29Val)	1	0.98431	0.553	C0	0.04	0.005	disease causing	1		-29	78.4708	8.54931	78.4708	8.54931	9			70.0133	0.00055	-	-	-	-	-	-	-			VUS (1)	germline	Uncertain significance(Last reviewed: Dec 11, 2019)		PM2	2	0.324593	Uncertain sig (cool)	Unknown
ClinVar	c.88G>A	29604086	p.(Asp30Asn)	1	0.999424	0.698	C0	0.02	0.975	disease causing	1		-26	78.4708	8.54931	78.4708	8.54931	12			70.0133	0.00055	-	-	-	-	-	-	-	rs1601516058		VUS (1)	germline	Uncertain significance(Last reviewed: Jun 29, 2018)		PM2	2	0.324593	Uncertain sig (cool)	Unknown
ClinVar	c.89A>G	29604087	p.(Asp30Gly)	1	0.989132	0.661	C0	0.01	0.234	disease causing	1		-25	78.4708	8.54931	78.4708	8.54931	13			70.0133	0.00055	-	-	-	-	-	-	-	rs563168478	4e-06					None applied	0	0.1	Uncertain sig (ice cold)	Unknown
ClinVar	c.94G>A	29604092	p.(Glu32Lys)	1	0.999374	0.588	C0	0.05	0.95	disease causing	1		-20	78.4708	8.54931	78.4708	8.54931	18			70.0133	0.00055	-	-	-	-	-	-	-	rs373337083		VUS (2)	germline	Uncertain significance(Last reviewed: Nov 7, 2019)		PM2	2	0.324593	Uncertain sig (cool)	Unknown
ClinVar	c.100G>C	29604098	p.(Glu34Gln)	1	0.983082	0.558	C0	0	0.282	disease causing	1		-14	78.4708	8.54931	78.4708	8.54931	12			41.3242		-	-	-	-	-	-	-	rs753425376	1.3e-05					None applied	0	0.1	Uncertain sig (ice cold)	Unknown
Manchester/ ClinVar/ HGMD	c.107A>G	29604105	p.(Asn36Ser)	1	0.0492056	0.158	C0	0.97	0	disease causing	0.738		-7	78.4708	8.54931	78.4708	8.54931	1			37.1507		-	-	-	-	-	-	-	rs372279458	3.5e-05	Likely benign/ VUS (4?)	germline	Conflicting interpretations of pathogenicity(Last reviewed: Dec 31, 2019)		PP4, BS1, BP4	-4	0.00590407	Likely benign	Yes	15684865, 25931164
ClinVar	c.107A>T	29604105	p.(Asn36Ile)	1	0.870353	0.177	C0	0.22	0.622	disease causing	0.961		-7	78.4708	8.54931	78.4708	8.54931	1			37.1507		-	-	-	-	-	-	-	rs372279458		VUS (1)	germline	Uncertain significance(Last reviewed: Mar 11, 2019)		PM2, BP4	1	0.187706	Uncertain sig (cold)	Unknown
Alabama	c.113A>C	29604111	p.(Glu38Ala)	1	0.996351	0.752	C35	0.01	0.997	disease causing	1	Possible effect	-1	78.4708	8.54931	69.5565	5.40849						0.0001	0	0.3886	0.4178	0.4178	DL	1				germline			PM2, PP3, PP4	4	0.675187	Uncertain sig (Warm)	Yes
Literature	c.113A>T	29604111	p.(Glu38Val)	1	0.998841	0.769	C35	0	0.997	disease causing	1	Disrupts donor?	-1	78.4708	8.54931	69.9597	3.88458						0.0001	0	0.4204	0.4916	0.4916	DL	1				Germline			PM2, PP3	3	0.499875	Uncertain sig (Tepid)	Unknown	11779178
ClinVar	c.115A>G	29636751	p.(Met39Val)	2	0.234387	0.13	C0	0.92	0	disease causing	0.999	New Donor Site?	0	90.0641	7.79338	93.975	8.05166						-	-	-	-	-	-	-	rs761188569		VUS (1)	germline	Uncertain significance(Last reviewed: Nov 1, 2019)		PM2, BP4	1	0.187706	Uncertain sig (Cold)	Unknown
Literature	c.123G>C	29636759	p.(Trp41Cys)	2	0.989893	0.458	C15	0.02	1	disease causing	1		8	90.0641	7.79338	90.0641	7.79338	2			54.8024		-	-	-	-	-	-	-				Somatic			PM2 +	2	0.324593	Uncertain sig (cool)	Associated	11779178, 8698340
Literature	c.132G>C	29636768	p.(Lys44Asn)	2	0.987767	0.52	C0	0.01	0.988	disease causing	1		17	90.0641	7.79338	90.0641	7.79338	11			54.8024		-	-	-	-	-	-	-				Somatic			PM2 +	2	0.324593	Uncertain sig (cool)	No	10451704
ClinVar	c.133G>A	29636769	p.(Asp45Asn)	2	0.964031	0.449	C0	0.11	0.974	disease causing	1		18	90.0641	7.79338	90.0641	7.79338	12			54.8024		-	-	-	-	-	-	-			1	germline	Uncertain significance	RCV001315989.1	PM2	2	0.324593	Uncertain sig (cool)	Unknown
Manchester	c.137T>A	29636773	p.(Leu46His)	2	0.999547	0.958	C65	0	1	disease causing	1		22	90.0641	7.79338	90.0641	7.79338	16			54.8024		-	-	-	-	-	-	-			n/a				PM2, PP1, PP3	4	0.675187	Uncertain sig (Warm)	Associated
LOVD	c.137T>G	29636773	p.(Leu46Arg)	2	0.99956	0.965	C65	0	1	disease causing	1		22	90.0641	7.79338	90.0641	7.79338	16			54.8024		-	-	-	-	-	-	-			n/a	Somatic	VUS		PM2, PP3 +	3	0.499875	Uncertain sig (Tepid)	Associated	21383154, 11779178, 25026211
Literature	c.141T>A	29636777	p.(Phe47Leu)	2	0.993944	0.585	C15	0	1	disease causing	1		26	90.0641	7.79338	90.0641	7.79338	20			54.8024		0	0.1208	0	0	0.1208	AL	-26				Somatic			PM2	2	0.324593	Uncertain sig (cool)	Associated	15980976
ClinVar	c.142G>A	29636778	p.(Asp48Asn)	2	0.994809	0.488	C0	0.02	0.972	disease causing	1		27	90.0641	7.79338	90.0641	7.79338	21			54.8024		-	-	-	-	-	-	-	rs1352608076		VUS (1)	germline	Uncertain significance(Last reviewed: Jan 28, 2019)		PM2	2	0.324593	Uncertain sig (cool)	Unknown
ClinVar	c.154C>T	29636790	p.(Arg52Trp)	2	0.99816	0.668	C25	0	1	disease causing	1		39	90.0641	7.79338	90.0641	7.79338	33			54.8024		0	0.1938	0	0	0.1938	AL	-39	rs764901064	4e-06	VUS (1)	germline	Uncertain significance(Last reviewed: Jan 23, 2019)		None applied	0	0.1	Uncertain sig (ice cold)	Unknown
Manchester/ HGMD	c.155G>A	29636791	p.(Arg52Gln)	2	0.974744	0.338	C0	0.1	0.762	disease causing	1	New Acceptor Site?	40	90.0641	7.79338	90.0641	7.79338	-2			77.9908	5.17691	0.0002	0.1203	0	0	0.1203	AL	-40	rs1185209056		n/a	Unknown			PM2, PP3	3	0.499875	Uncertain sig (Tepid)	Associated
ClinVar	c.157A>G	29636793	p.(Thr53Ala)	2	0.990815	0.415	C0	0.12	0.092	disease causing	1		42	90.0641	7.79338	90.0641	7.79338	0			77.9908	5.17691	0	0.1682	0	0	0.1682	AL	-42	rs1601578990		VUS (1)	germline	Uncertain significance(Last reviewed: Aug 6, 2018)		PM2	2	0.324593	Uncertain sig (cool)	Unknown
LOVD/ Alabama/ HGMD	c.161T>C	29636797	p.(Leu54Pro)	2	0.997687	0.891	C65	0.01	0.999	disease causing	1		46	90.0641	7.79338	90.0641	7.79338	4			77.9908	5.17691	-	-	-	-	-	-	-				germline	VUS/ likely pathogenic		PS4(supporting), PM2, PP3, PP4 +	5	0.812141	Uncertain sig (Hot)	Yes	19715170
ClinVar	c.170G>A	29636806	p.(Arg57Gln)	2	0.993454	0.654	C35	0	1	disease causing	1		55	90.0641	7.79338	90.0641	7.79338	13			77.9908	5.17691	-	-	-	-	-	-	-	rs368773485	1.6e-05	VUS (2)	germline	Uncertain significance(Last reviewed: Nov 15, 2019)		None applied	0	0.1	Uncertain sig (ice cold)	Unknown
Mastermind	c.180G>C	29636816	p.(Trp60Cys)	2	0.999645	0.677	C65	0	1	Disease causing	1		-60			74.7183	4.93661	23			77.9908	5.17691	-	-	-	-	-	-	-	rs780872661	4e-06		unknown			None applied +	0	0.1	Uncertain sig (ice cold)	Associated	12118253, 18486129
ClinVar	c.182T>C	29636818	p.(Phe61Ser)	2	0.99284	0.9	C55	0	1	disease causing	1		-58			74.7183	4.93661	25			77.9908	5.17691	-	-	-	-	-	-	-	rs1286915234	7e-06	1	germline	Uncertain significance	RCV001298580.1	PP3	1	0.187706	Uncertain sig (Cold)	Unknown
Manchester/ ClinVar/ Alabama/ HGMD	c.185T>C	29636821	p.(Phe62Ser)	2	0.999813	0.951	C65	0	1	disease causing	1		-55			74.7183	4.93661	28			77.9908	5.17691	-	-	-	-	-	-	-	rs121434261		Pathogenic (1)	germline/ somatic	Pathogenic(Last reviewed: Aug 1, 2002)		PS3, PS4(moderate), PM2, PP1, PP3, PP4	11	0.99715	Pathogenic (d)	Yes	16341811, 10790209, 10748301, 8081368, 12118253
Manchester/ ClinVar/ HGMD	c.191T>C	29636827	p.(Leu64Pro)	2	0.999734	0.929	C65	0	1	disease causing	1		-49			74.7183	4.93661	34			77.9908	5.17691	-	-	-	-	-	-	-			VUS (1)	germline			PM2, PP3, PP4 +	4	0.675187	Uncertain sig (Warm)	Yes	18033041, 11448944, 18086884, 26073919
Alabama	c.191T>G	29636827	p.(Leu64Arg)	2	0.99956	0.927	C65	0	1	disease causing	1		-49			74.7183	4.93661	34			77.9908	5.17691	-	-	-	-	-	-	-				germline			PM2, PS4(supporting), PP3, PP4	5	0.812141	Uncertain sig (Hot)	Yes
ClinVar	c.196T>A	29636832	p.(Tyr66Asn)	2	0.999501	0.835	C55	0	1	disease causing	1	Cryptic acceptor activated?	-44			74.7183	4.93661	39			77.9908	5.17691	-	-	-	-	-	-	-	rs772274240	1.4e-05	VUS (2)	germline	Uncertain significance(Last reviewed: Nov 4, 2019)		PP3	1	0.187706	Uncertain sig (Cold)	Unknown
ClinVar	c.208G>C	29636844	p.(Asp70His)	2	0.955612	0.308	C15	0.02	0.016	disease causing	1		-32			74.7183	4.93661	-5			45.7255		0	0	0.0002	0.1675	0.1675	DL	32			1	germline	Uncertain significance	RCV001349308.1	PM2, BP4	1	0.187706	Uncertain sig (Cold)	Unknown
ClinVar/ Alabama	c.215T>C	29636851	p.(Val72Ala)	2	0.386469	0.187	C0	0.21	0.017	disease causing	1		-25			74.7183	4.93661	2			33.2563		-	-	-	-	-	-	-	rs1260510937		VUS (5)?	germline/ unknown	Uncertain significance(Last reviewed: Oct 15, 2019)		PS4(supporting), PM2, BP4	2	0.324593	Uncertain sig (cool)	Associated
ClinVar	c.222G>T	29636858	p.(Trp74Cys)	2	0.999931	0.791	C65	0	1	disease causing	1		-18			74.7183	4.93661	9			33.2563		-	-	-	-	-	-	-			VUS (1)	germline	Uncertain significance(Last reviewed: Jul 19, 2019)		PM2, PP3	3	0.499875	Uncertain sig (Tepid)	Unknown
ClinVar	c.223C>A	29636859	p.(Leu75Ile)	2	0.964286	0.671	C0	0	1	disease causing	1		-17			74.7183	4.93661	10			33.2563		-	-	-	-	-	-	-							PM2	2	0.324593	Uncertain sig (cool)	Unknown	33173047
Manchester/ HGMD	c.229A>G	29636865	p.(Met77Val)	2	0.754296	0.51	C0	0.37	0.056	disease causing	1		-11			74.7183	4.93661	9			40.3897		-	-	-	-	-	-	-			n/a	germline/ somatic			PM2, PP4	3	0.499875	Uncertain sig (Tepid)	Yes
Literature	c.235A>C	29636871	p.(Lys79Gln)	2	0.989244	0.641	C45	0	0.697	disease causing	1		-5			74.7183	4.93661	-3			60.7494	0.37772	-	-	-	-	-	-	-				Somatic			PM2 +	2	0.324593	Uncertain sig (cool)	Associated	11779178, 11448944, 7951231
Literature	c.235A>G	29636871	p.(Lys79Glu)	2	0.996448	0.803	C55	0	0.998	disease causing	1		-5			74.7183	4.93661	-3			49.9273	0.37772	-	-	-	-	-	-	-				somatic			PS3, PM2, PP3	7	0.949236	Likely pathogenic (b)	Associated	7951231, 10712203, 27285107, 11448944, 21402777, 16324214
LOVD	c.240G>C	29636876	p.(Lys80Asn)	2	0.990118	0.579	C0	0.04	0.998	disease causing	1	Disrupts donor?	0			61.4073	4.93661						0.0001	0.0001	0.4293	0.8444	0.8444	DL	0				Unknown	VUS		PM2, PP3 +	3	0.499875	Uncertain sig (Tepid)	Unknown	21402777
ClinVar	c.245T>C	29639094	p.(Leu82Pro)	3	0.975008	0.851	C0	0.04	0.998	disease causing	1		4	83.6563	8.185	83.6563	8.185						-	-	-	-	-	-	-			1	germline	Uncertain significance	RCV001316780.1	PM2, PP3	3	0.499875	Uncertain sig (Tepid)	Unknown
ClinVar	c.251A>G	29639100	p.(His84Arg)	3	0.522798	0.322	C0	0.1	0.812	disease causing	1	Cryptic Acceptor Strongly Activated?	10	83.6563	8.185	83.6563	8.185	1			56.0973		-	-	-	-	-	-	-	rs773740023	1.2e-05	1	germline	Uncertain significance	RCV001313301.1	BP4	-1	0.050716	Uncertain sig (Ice cold)	Unknown
ClinVar	c.253G>C	29639102	p.(Asp85His)	3	0.994737	0.476	C0	0.02	0.011	disease causing	1	Cryptic Acceptor Strongly Activated?	12	83.6563	8.185	83.6563	8.185	3			56.0973		-	-	-	-	-	-	-			1	germline	Uncertain significance	RCV001327148.1	PM2	2	0.324593	Uncertain sig (cool)	Unknown
ClinVar	c.263A>G	29639112	p.(Lys88Arg)	3	0.420399	0.28	C0	0.4	0.037	disease causing	1	New Acceptor Site?	22	83.6563	8.185	83.6563	8.185	-1			74.1304	2.26192	-	-	-	-	-	-	-	rs547255779	4e-06	VUS (1)	germline	Uncertain significance(Last reviewed: Jul 11, 2019)		BP4	-1	0.050716	Uncertain sig (Ice cold)	Unknown
ClinVar	c.271C>A	29639120	p.(Pro91Thr)	3	0.991207	0.554	C0	0.22	0.004	disease causing	1		30	83.6563	8.185	83.6563	8.185	7			74.1304	2.26192	-	-	-	-	-	-	-	rs1555987645		VUS (1)	Germline	Uncertain significance(Last reviewed: Oct 31, 2017)		PM2	2	0.324593	Uncertain sig (cool)	Unknown
ClinVar	c.272C>A	29639121	p.(Pro91Gln)	3	0.991628	0.531	C0	0.05	0.867	disease causing	1		31	83.6563	8.185	83.6563	8.185	8			74.1304	2.26192	-	-	-	-	-	-	-	rs1569281659		VUS (1)	Germline	Uncertain significance(Last reviewed: Mar 12, 2018)		PM2	2	0.324593	Uncertain sig (cool)	Unknown
ClinVar	c.272C>G	29639121	p.(Pro91Arg)	3	0.994445	0.569	C0	0.05	0.946	disease causing	1		31	83.6563	8.185	83.6563	8.185	8			74.1304	2.26192	-	-	-	-	-	-	-			VUS (1)	Germline	Uncertain significance(Last reviewed: Oct 21, 2019)		PM2	2	0.324593	Uncertain sig (cool)	Unknown
ClinVar	c.274G>A	29639123	p.(Val92Ile)	3	0.251904	0.281	C0	0.88	0	disease causing	0.999		33	83.6563	8.185	83.6563	8.185	10			74.1304	2.26192	-	-	-	-	-	-	-	rs145935225	4e-06	VUS (1)	Germline	Uncertain significance(Last reviewed: Oct 6, 2019)		BP4	-1	0.050716	Uncertain sig (Ice cold)	Unknown
ClinVar	c.281T>G	29639130	p.(Phe94Cys)	3	0.999636	0.841	C65	0	1	disease causing	1		40	83.6563	8.185	83.6563	8.185	17			74.1304	2.26192	-	-	-	-	-	-	-	rs1601583588		VUS (1)	Germline	Uncertain significance(Last reviewed: Nov 23, 2018)		PM2, PP3	3	0.499875	Uncertain sig (Tepid)	Unknown
ClinVar	c.293C>A	29639142	p.(Ala98Asp)	3	0.999441	0.838	C25	0.01	1	disease causing	1		52	83.6563	8.185	83.6563	8.185	29			74.1304	2.26192	-	-	-	-	-	-	-	rs1060503668		VUS (1)	Germline	Uncertain significance(Last reviewed: May 16, 2016)		PM2, PP3	3	0.499875	Uncertain sig (Tepid)	Unknown
ClinVar	c.296A>G	29639145	p.(Lys99Arg)	3	0.914532	0.78	C25	0	0.982	disease causing	1	New Acceptor Site?	55	83.6563	8.185	83.6563	8.185	-1			79.4636	6.68787	-	-	-	-	-	-	-	rs181794923	1.2e-05	VUS (2)	Germline	Uncertain significance(Last reviewed: Dec 14, 2019)		PP3	1	0.187706	Uncertain sig (Cold)	Unknown	25931164
ClinVar	c.300T>A	29639149	p.(Phe100Leu)	3	0.996205	0.742	C15	0	0.998	disease causing	1		59	83.6563	8.185	83.6563	8.185	3			79.4636	6.68787	-	-	-	-	-	-	-	rs1555987677		VUS (1)	Germline	Uncertain significance(Last reviewed: Aug 16, 2019)		PM2, PP3	3	0.499875	Uncertain sig (Tepid)	Unknown
ClinVar	c.302A>T	29639151	p.(Tyr101Phe)	3	0.965741	0.573	C0	0.29	0.158	disease causing	1		-61	77.0632	7.79378	77.0632	7.79378	5			79.4636	6.68787	-	-	-	-	-	-	-	rs1240469044		VUS (2)	Germline	Uncertain significance(Last reviewed: Mar 29, 2019)		PM2	2	0.324593	Uncertain sig (cool)	Unknown
ClinVar	c.305C>G	29639154	p.(Pro102Arg)	3	0.999929	0.741	C65	0	1	disease causing	1	New Donor Site?	-58	77.0632	7.79378	77.0632	7.79378	8			79.4636	6.68787	-	-	-	-	-	-	-	rs1601583679		VUS (1)	Germline	Uncertain significance(Last reviewed: Nov 10, 2018)		PM2, PP3	3	0.499875	Uncertain sig (Tepid)	Unknown
ClinVar	c.311A>C	29639160	p.(Asn104Thr)	3	0.933647	0.381	C25	0.01	0.052	disease causing	1		-52	77.0632	7.79378	77.0632	7.79378	14			79.4636	6.68787	-	-	-	-	-	-	-			VUS (1)	Germline	Uncertain significance(Last reviewed: Dec 12, 2019)		PM2, BP4	1	0.187706	Uncertain sig (Cold)	Unknown
Literature/ HGMD	c.317A>G	29639166	p.(Glu106Gly)	3	0.897131	0.631	C0	0.02	0.88	disease causing	1		-46	77.0632	7.79378	77.0632	7.79378	20			79.4636	6.68787	-	-	-	-	-	-	-				Germline			PM2 +	2	0.324593	Uncertain sig (cool)	Yes	11779178, 11448944, 8081368
ClinVar	c.319G>A	29639168	p.(Glu107Lys)	3	0.999265	0.61	C0	0.06	0.997	disease causing	1		-44	77.0632	7.79378	77.0632	7.79378	22			79.4636	6.68787	-	-	-	-	-	-	-	rs1435118870		1	germline	Uncertain significance	RCV001297026.1	PM2	2	0.324593	Uncertain sig (cool)	Unknown
Mastermind	c.321G>T	29639170	p.(Glu107Asp)	3	0.418336	0.442	C0	0.16	0.069	Disease causing	1		-42	77.0632	7.79378	77.0632	7.79378	24			79.4636	6.68787	-	-	-	-	-	-	-				Somatic			PM2	2	0.324593	Uncertain sig (cool)	No	32494066
ClinVar	c.326T>C	29639175	p.(Leu109Pro)	3	0.999868	0.918	C65	0	1	disease causing	1		-37	77.0632	7.79378	77.0632	7.79378	29			79.4636	6.68787	-	-	-	-	-	-	-	rs1601583740		VUS (1)	Germline	Uncertain significance(Last reviewed: Aug 3, 2018)		PM2, PP3	3	0.499875	Uncertain sig (Tepid)	Unknown
ClinVar	c.328G>C	29639177	p.(Val110Leu)	3	0.814919	0.281	C0	0.06	0.004	disease causing	1		-35	77.0632	7.79378	77.0632	7.79378	31			79.4636	6.68787	-	-	-	-	-	-	-	rs1601583759		VUS (1)	Germline	Uncertain significance(Last reviewed: Nov 11, 2019)		PM2, BP4	1	0.187706	Uncertain sig (cold)	Unknown
ClinVar	c.332A>C	29639181	p.(Gln111Pro)	3	0.999231	0.891	C0	0.07	1	disease causing	1		-31	77.0632	7.79378	77.0632	7.79378	28			68.1799	3.3644	-	-	-	-	-	-	-			VUS (1)	Germline	Uncertain significance(Last reviewed: Dec 15, 2019)		PM2, PP3	3	0.499875	Uncertain sig (Tepid)	Unknown
ClinVar	c.334G>A	29639183	p.(Glu112Lys)	3	0.975882	0.601	C15	0.05	0.926	disease causing	1		-29	77.0632	7.79378	77.0632	7.79378	12					-	-	-	-	-	-	-	rs781593146	1.2e-05	VUS (1)	Germline	Uncertain significance(Last reviewed: Nov 28, 2018)		None applied	0	0.1	Uncertain sig (ice cold)	Unknown
ClinVar	c.337A>C	29639186	p.(Ile113Leu)	3	0.895736	0.477	C0	0.08	0.497	disease causing	1		-26	77.0632	7.79378	77.0632	7.79378	15					0.1861	0	0.0001	0.031	0.1861	AG	27			1	germline	Uncertain significance	RCV001351794.1	PM2	2	0.324593	Uncertain sig (cool)	Unknown
ClinVar	c.343C>G	29639192	p.(Gln115Glu)	3	0.90606	0.55	C0	0.05	0.916	disease causing	1		-20	77.0632	7.79378	77.0632	7.79378	17			29.6902		-	-	-	-	-	-	-	rs1350618734	3.2e-05	VUS (1)	Germline	Uncertain significance(Last reviewed: Jul 3, 2018)		None applied	0	0.1	Uncertain sig (ice cold)	Unknown
ClinVar	c.345A>T	29639194	p.(Gln115His)	3	0.975093	0.579	C0	0.17	0.891	disease causing	1		-18	77.0632	7.79378	77.0632	7.79378	10			29.7514		-	-	-	-	-	-	-	rs746369012	4e-06	VUS (2)	Germline	Uncertain significance(Last reviewed: Nov 5, 2019)		None applied	0	0.1	Uncertain sig (ice cold)	Unknown
ClinVar	c.347A>G	29639196	p.(His116Arg)	3	0.817157	0.691	C0	0.08	0.979	disease causing	1		-16	77.0632	7.79378	77.0632	7.79378	1			54.1814		-	-	-	-	-	-	-	rs371373672		VUS (2)	Germline	Uncertain significance(Last reviewed: Oct 23, 2019)		PM2	2	0.324593	Uncertain sig (cool)	Unknown
Literature	c.349T>A	29639198	p.(Leu117Ile)	3	0.987615	0.689	C0	0.03	0.995	disease causing	1		-14	77.0632	7.79378	77.0632	7.79378	3			54.1814		-	-	-	-	-	-	-				somatic			PM2	2	0.324593	Uncertain sig (cool)	Associated	8655144
ClinVar	c.349T>G	29639198	p.(Leu117Val)	3	0.996756	0.673	C0	0.04	0.965	disease causing	1		-14	77.0632	7.79378	77.0632	7.79378	3			54.1814		-	-	-	-	-	-	-	rs1569281810		VUS (1)	Unknown	Uncertain significance(Last reviewed: Jul 2, 2018)		PM2	2	0.324593	Uncertain sig (cool)	Unknown
ClinVar	c.352T>G	29639201	p.(Phe118Val)	3	0.999102	0.834	C0	0.05	1	disease causing	1		-11	77.0632	7.79378	77.0632	7.79378	6			54.1814		-	-	-	-	-	-	-			VUS (1)	Germline	Uncertain significance(Last reviewed: Dec 27, 2019)		PM2, PP3	3	0.499875	Uncertain sig (Tepid)	Unknown
ClinVar	c.361C>G	29639210	p.(Gln121Glu)	3	0.998087	0.898	C25	0	0.905	disease causing	1	New Acceptor Site?	-2	77.0632	7.79378	74.0085	6.7493	-1			85.4067	6.06941	-	-	-	-	-	-	-	rs1006294051	4e-06	VUS (1)	Germline	Uncertain significance(Last reviewed: Sep 23, 2019)		PP3	1	0.187706	Uncertain sig (Cold)	Unknown
ClinVar	c.370A>C	29642208	p.(Lys124Gln)	4	0.892727	0.35	C0	0.31	0.137	disease causing	1		6	91.7119	11.6573	91.7119	11.6573	2			56.3093		-	-	-	-	-	-	-	rs1601589425		VUS (1)	Germline	Uncertain significance(Last reviewed: Nov 30, 2018)		PM2, BP4	1	0.187706	Uncertain sig (Cold)	Unknown
ClinVar	c.375G>C	29642213	p.(Gln125His)	4	0.917986	0.621	C0	0.11	0.984	disease causing	1		11	91.7119	11.6573	91.7119	11.6573	-1					-	-	-	-	-	-	-			1	germline	Uncertain significance	RCV001352490.1	PM2	2	0.324593	Uncertain sig (cool)	Unknown
ClinVar	c.376A>G	29642214	p.(Ile126Val)	4	0.690185	0.557	C25	0	0.999	disease causing	1	New Donor Site?	12	91.7119	11.6573	91.7119	11.6573	0					-	-	-	-	-	-	-	rs780483061						PM2	2	0.324593	Uncertain sig (cool)	Unknown
ClinVar	c.391A>C	29642229	p.(Ile131Leu)	4	0.8617	0.388	C0	0.35	0.236	disease causing	1		27	91.7119	11.6573	91.7119	11.6573	15					-	-	-	-	-	-	-	rs878853927		VUS (1)	Germline	Uncertain significance(Last reviewed: Jan 15, 2019)		PM2, BP4	1	0.187706	Uncertain sig (cold)	Unknown
Literature/ HGMD	c.397T>C	29642235	p.(Cys133Arg)	4	0.999941	0.945	C65	0	1	disease causing	1		33	91.7119	11.6573	91.7119	11.6573	21					-	-	-	-	-	-	-				Germline			PM2, PP3	3	0.499875	Uncertain sig (Tepid)	Associated	20445339
ClinVar	c.400C>T	29642238	p.(Pro134Ser)	4	0.943781	0.315	C0	0.53	0.923	disease causing	1		36	91.7119	11.6573	91.7119	11.6573	24					-	-	-	-	-	-	-	rs1555988776		VUS (1)	Germline	Uncertain significance(Last reviewed: Nov 21, 2018)		PM2, BP4	1	0.187706	Uncertain sig (Cold)	Unknown
ClinVar	c.401C>T	29642239	p.(Pro134Leu)	4	0.997562	0.687	C0	0.06	0.959	disease causing	1		37	91.7119	11.6573	91.7119	11.6573	25					-	-	-	-	-	-	-	rs1029716358		VUS (2)	Germline/ Unknown	Uncertain significance(Last reviewed: Jul 2, 2018)		PM2	2	0.324593	Uncertain sig (cool)	Unknown
LOVD/ Alabama/ HGMD	c.422T>C	29642260	p.(Leu141Pro)	4	0.999716	0.982	C65	0	1	disease causing	1		-25	83.8341	10.0781	83.8341	10.0781						-	-	-	-	-	-	-			n/a	Unknown	likely pathogenic		PM2, PP3, PP4 +	4	0.675187	Uncertain sig (Warm)	Yes	16983642, 21383154
Manchester/ HGMD	c.422T>G	29642260	p.(Leu141Arg)	4	0.999814	0.974	C65	0	1	disease causing	1		-25	83.8341	10.0781	83.8341	10.0781						-	-	-	-	-	-	-			n/a	germline			PM2, PP3, PP4	4	0.675187	Uncertain sig (Warm)	Yes	20930055
Manchester/ ClinVar	c.433G>A	29642271	p.(Ala145Thr)	4	0.998526	0.733	C55	0	1	disease causing	1		-14	83.8341	10.0781	83.8341	10.0781						-	-	-	-	-	-	-	rs1185977513	4e-06	VUS (1)	Germline	Uncertain significance(Last reviewed: Jul 22, 2019)		PP3	1	0.187706	Uncertain sig (Cold)	Associated
ClinVar	c.436G>A	29642274	p.(Val146Ile)	4	0.700169	0.433	c25	0	0.996	disease causing	1		-11	83.8341	10.0781	83.8341	10.0781						-	-	-	-	-	-	-	rs771572024	1.1e-05	VUS (2)	Germline	Uncertain significance(Last reviewed: Nov 25, 2019)		None applied	0	0.1	Uncertain sig (ice cold)	Associated
ClinVar	c.440A>C	29642278	p.(Gln147Pro)	4	0.999076	0.928	C25	0.02	1	disease causing	1		-7	83.8341	10.0781	83.8341	10.0781						-	-	-	-	-	-	-			1	germline	Uncertain significance	RCV001349819.1	PM2, PP3	3	0.499875	Uncertain sig (Tepid)	Unknown
Manchester/ HGMD	c.447G>C	29642285	p.(Lys149Asn)	4	0.998927	0.765	C0	0.09	0.991	disease causing	1	Possible effect	0	83.8341	10.0781	70.5231	4.48746						0.0001	0	0.1631	0.7981	0.7981	DL	0			n/a	germline/ somatic			PM2, PP3	3	0.499875	Uncertain sig (Tepid)	Associated	18554169, 24030433
ClinVar	c.457T>C	29654666	p.(Tyr153His)	5	0.843868	0.814	C0	0.05	1	disease causing	1	Possible effect	9	92.3715	10.1741	92.3715	10.1741	6	74.1239	3.33032	68.3453	2.48685	-	-	-	-	-	-	-	rs1374299963	1.2e-05	VUS (2)	Germline	Uncertain significance(Last reviewed: Feb 5, 2019)		PP3	1	0.187706	Uncertain sig (Cold)	Unknown
ClinVar	c.463C>G	29654672	p.(Pro155Ala)	5	0.618513	0.34	C0	0.26	0.003	disease causing	1		15	92.3715	10.1741	92.3715	10.1741	12	74.1239	3.33032	74.1239	3.33032	-	-	-	-	-	-	-			1	unknown	Uncertain significance	RCV001332326.1	PM2, BP4	1	0.187706	Uncertain sig (Cold)	Unknown
LOVD	c.464C>T	29654673	p.(Pro155Leu)	5	0.985014	0.462	C0	0.13	0.019	disease causing	1	Cryptic acceptor activated?	16	92.3715	10.1741	92.3715	10.1741	13	74.1239	3.33032	74.1239	3.33032	-	-	-	-	-	-	-				Somatic	likely pathogenic		PM2	2	0.324593	Uncertain sig (cool)	Unknown
Literature	c.467G>A	29654676	p.(Ser156Asn)	5	0.0474406	0.161	C0	0.78	0	disease causing	0.982		19	92.3715	10.1741	92.3715	10.1741	-11			61.9025		-	-	-	-	-	-	-				Somatic			PM2, BP4 +	1	0.187706	Uncertain sig (Cold)	Associated	23921927
Literature	c.468T>A	29654677	p.(Ser156Arg)	5	0.173614	0.274	C0	0.07	0.002	disease causing	0.998	Cryptic acceptor activated?	20	92.3715	10.1741	92.3715	10.1741	-2			59.7821		-	-	-	-	-	-	-				Somatic			PM2, BP4	1	0.187706	Uncertain sig (Cold)	Associated	16786152
ClinVar	c.473A>G	29654682	p.(His158Arg)	5	0.992781	0.911	C0	0.02	0.993	disease causing	1		25	92.3715	10.1741	92.3715	10.1741	3			59.7821		-	-	-	-	-	-	-			VUS (1)	Germline	Uncertain significance(Last reviewed: Jan 13, 2018)		PM2, PP3	3	0.499875	Uncertain sig (Tepid)	Unknown
ClinVar	c.478C>T	29654687	p.(Arg160Trp)	5	0.975832	0.401	C0	0.03	0.998	disease causing	1		30	92.3715	10.1741	92.3715	10.1741	8			59.7821		-	-	-	-	-	-	-	rs150667239	1.1e-05	VUS (1)	Germline	Uncertain significance(Last reviewed: Feb 4, 2019)		None applied	0	0.1	Uncertain sig (ice cold)	Unknown
ClinVar	c.479G>A	29654688	p.(Arg160Gln)	5	0.830312	0.27	C0	0.48	0.868	disease causing	1		31	92.3715	10.1741	92.3715	10.1741	9			59.7821		-	-	-	-	-	-	-	rs867595517		VUS (1)	Germline	Uncertain significance(Last reviewed: Aug 31, 2018)		PM2, BP4	1	0.187706	Uncertain sig (cold)	Unknown
ClinVar	c.484T>C	29654693	p.(Phe162Leu)	5	0.839874	0.711	C0	1	0.13	disease causing	1		-32	85.4037	9.20665	85.4037	9.20665	14			59.7821		-	-	-	-	-	-	-	rs1085307593	4e-06	VUS (1)	Germline	Uncertain significance(Last reviewed: Apr 19, 2017)		PP3	1	0.187706	Uncertain sig (cold)	Unknown
LitVar	c.489G>T	29654698	p.(Leu163Phe)	5	0.976583	0.692	C0	0.02	1	Disease causing	1		-27	85.4037	9.20665	85.4037	9.20665	19			59.7821		-	-	-	-	-	-	-	rs1232015629	4e-06		germline			None applied	0	0.1	Uncertain sig (ice cold)	No	31248416
ClinVar	c.497A>T	29654706	p.(Glu166Val)	5	0.987637	0.664	C0	0.03	0.966	disease causing	1		-19	85.4037	9.20665	85.4037	9.20665	16				2.88282	-	-	-	-	-	-	-	rs779353677	4e-06	VUS (1)	Germline	Uncertain significance(Last reviewed: May 23, 2019)		None applied	0	0.1	Uncertain sig (ice cold)	Unknown
ClinVar	c.499G>C	29654708	p.(Glu167Gln)	5	0.931067	0.471	C0	0.04	0.678	disease causing	1		-17	85.4037	9.20665	85.4037	9.20665	4			55.9405		-	-	-	-	-	-	-			VUS (1)	Germline	Uncertain significance(Last reviewed: Jan 9, 2019)		PM2	2	0.324593	Uncertain sig (cool)	Unknown
Literature	c.501A>T	29654710	p.(Glu167Asp)	5	0.636412	0.384	C0	0.04	0.003	disease causing	1		-15	85.4037	9.20665	85.4037	9.20665	6			55.9405		-	-	-	-	-	-	-				Somatic			PM2, BP4	1	0.187706	Uncertain sig (cold)	Associated	16786152
ClinVar	c.504G>C	29654713	p.(Leu168Phe)	5	0.978639	0.613	C0	0.13	1	disease causing	1		-12	85.4037	9.20665	85.4037	9.20665	9			55.9405		-	-	-	-	-	-	-			VUS (1)	Germline	Uncertain significance(Last reviewed: Apr 19, 2019)		PM2	2	0.324593	Uncertain sig (cool)	Unknown
ClinVar	c.506T>C	29654715	p.(Leu169Pro)	5	0.99848	0.951	C65	0	1	disease causing	1		-10	85.4037	9.20665	85.4037	9.20665	9	75.0724		72.7391	0.06771	-	-	-	-	-	-	-			1	germline	Uncertain significance	RCV001343229.1	PM2, PP3	3	0.499875	Uncertain sig (Tepid)	Unknown
ClinVar/ Alabama	c.515G>A	29654724	p.(Arg172Lys)	5	0.84067	0.358	C0	0.67	0.077	disease causing	1	New Acceptor Site?	-1	85.4037	9.20665	94.3644	10.5671						-	-	-	-	-	-	-	rs752963731	4e-06	VUS (1)	Germline	Uncertain significance(Last reviewed: Aug 28, 2018)		BP4	-1	0.050716	Uncertain sig (Ice cold)	Associated
ClinVar	c.521T>C	29655598	p.(Ile174Thr)	6	0.873668	0.51	C0	0.45	0.011	disease causing	1		4	88.7947	7.93069	88.7947	7.93069						-	-	-	-	-	-	-	rs1346860299		VUS (1)	Germline	Uncertain significance(Last reviewed: Apr 9, 2018)		PM2	2	0.324593	Uncertain sig (cool)	Unknown
ClinVar	c.524A>G	29655601	p.(Asn175Ser)	6	0.83534	0.176	C0	0.09	0.003	disease causing	1		7	88.7947	7.93069	88.7947	7.93069	1			63.6797		-	-	-	-	-	-	-			1	germline	Uncertain significance	RCV001309891.1	PM2, BP4	1	0.187706	Uncertain sig (cold)	Unknown
ClinVar	c.525T>A	29655602	p.(Asn175Lys)	6	0.711879	0.217	C0	0.08	0.007	disease causing	1		8	88.7947	7.93069	88.7947	7.93069	2			63.6797		-	-	-	-	-	-	-	rs1601613495		VUS (1)	Germline	Uncertain significance(Last reviewed: Dec 5, 2018)		PM2, BP4	1	0.187706	Uncertain sig (cold)	Unknown
ClinVar	c.535A>G	29655612	p.(Met179Val)	6	0.930833	0.641	C0	0.09	0.819	disease causing	1	New Donor Site?	18	88.7947	7.93069	88.7947	7.93069	1			82.9417	6.60005	-	-	-	-	-	-	-	rs1601613523		VUS (1)	De novo	Uncertain significance		PM2, PP3	3	0.499875	Uncertain sig (Tepid)	Unknown
ClinVar	c.542C>T	29655619	p.(Pro181Leu)	6	0.927763	0.291	C35	0.02	0.152	disease causing	1		25	88.7947	7.93069	88.7947	7.93069	8			82.9417	6.60005	-	-	-	-	-	-	-	rs1362524399	8e-06	VUS (1)	Germline	Uncertain significance(Last reviewed: Feb 26, 2019)		BP4	-1	0.050716	Uncertain sig (Ice cold)	Unknown
ClinVar	c.545A>G	29655622	p.(Glu182Gly)	6	0.987423	0.553	C0	0.02	0.04	disease causing	1		28	88.7947	7.93069	88.7947	7.93069	11			82.9417	6.60005	-	-	-	-	-	-	-			VUS (1)	Germline	Uncertain significance(Last reviewed: May 7, 2019)		PM2	2	0.324593	Uncertain sig (Cool)	Unknown
LOVD	c.548T>C	29655625	p.(Met183Thr)	6	0.991883	0.766	C0	0.03	0.999	disease causing	1		31	88.7947	7.93069	88.7947	7.93069	14			82.9417	6.60005	-	-	-	-	-	-	-			n/a		VUS		PM2, PP3	3	0.499875	Uncertain sig (Tepid)	Unknown
ClinVar	c.558G>C	29655635	p.(Glu186Asp)	6	0.706712	0.47	C0	0.37	0.044	disease causing	1		-41	90.6189	10.0684	90.6189	10.0684	24			82.9417	6.60005	-	-	-	-	-	-	-	rs1325902176	4e-06	VUS (1)	Germline	Uncertain significance(Last reviewed: Jul 24, 2019)		None applied	0	0.1	Uncertain sig (ice cold)	Unknown
ClinVar	c.560G>A	29655637	p.(Arg187Lys)	6	0.407542	0.242	C25	0	0.259	disease causing	1		-39	90.6189	10.0684	90.6189	10.0684	26			82.9417	6.60005	-	-	-	-	-	-	-	rs1234052589	4e-06	VUS (1)	Germline	Uncertain significance(Last reviewed: Nov 1, 2019)		BP4	-1	0.050716	Uncertain sig (Ice cold)	Unknown
ClinVar	c.566C>T	29655643	p.(Thr189Ile)	6	0.989606	0.642	C0	0.08	0.998	disease causing	1		-33	90.6189	10.0684	90.6189	10.0684	32			82.9417	6.60005	-	-	-	-	-	-	-			VUS (1)	Germline	Uncertain significance(Last reviewed: Feb 26, 2019)		PM2	2	0.324593	Uncertain sig (Cool)	Unknown
Mastermind	c.571T>A	29655648	p.(Trp191Arg)	6	0.999726	0.749	C0	0.01	1	Disease causing	1		-28	90.6189	10.0684	90.6189	10.0684	10					-	-	-	-	-	-	-				somatic			PM2, PP3	3	0.499875	Uncertain sig (Tepid)	Associated	21727090
ClinVar	c.575A>G	29655652	p.(Tyr192Cys)	6	0.999134	0.917	C15	0.01	1	disease causing	1		-24	90.6189	10.0684	90.6189	10.0684	14					-	-	-	-	-	-	-	rs1555993319		Not assigned (1)	Somatic	other(Last reviewed: May 1, 2016)		PM2, PP3	3	0.499875	Uncertain sig (Tepid)	Associated
Mastermind	c.577G>A	29655654	p.(Ala193Thr)	6	0.982269	0.514	C0	0.08	0.946	Disease causing	1		-22	90.6189	10.0684	90.6189	10.0684	16					-	-	-	-	-	-	-	rs1427589827	7e-06		somatic			None applied	0	0.1	Uncertain sig (ice cold)	No	29625052
ClinVar	c.587G>A	29655664	p.(Arg196Gln)	6	0.957706	0.5	C0	0.21	0.999	disease causing	1		-12	90.6189	10.0684	90.6189	10.0684	-3					-	-	-	-	-	-	-	rs749176138	4e-06	VUS (1)	Germline	Uncertain significance(Last reviewed: Dec 19, 2019)		None applied	0	0.1	Uncertain sig (ice cold)	Unknown
Literature/ HGMD	c.589G>T	29655666	p.(Gly197Cys)	6	0.99913	0.934	C25	0.02	1	disease causing	1		-10	90.6189	10.0684	90.6189	10.0684	-1					-	-	-	-	-	-	-				Germline			PM2, PP3, PP4 +	4	0.675187	Uncertain sig (Warm)	Yes	11779178, 8698340, 32787631
ClinVar	c.595G>A	29655672	p.(Ala199Thr)	6	0.24855	0.292	C0	1	0	disease causing	1		-4	90.6189	10.0684	90.6189	10.0684	-1			52.0059		-	-	-	-	-	-	-	rs1261707371	8e-06	VUS (2)	Germline	Uncertain significance(Last reviewed: Dec 31, 2019)		BP4	-1	0.050716	Uncertain sig (Ice cold)	Unknown
ClinVar	c.598A>G	29655675	p.(Arg200Gly)	6	0.986574	0.846	C65	0	0.907	disease causing	1		-1	90.6189	10.0684	81.6581	8.48112						-	-	-	-	-	-	-	rs1487106309	4e-06	1	germline	Uncertain significance	RCV001352421.1	PP3	1	0.187706	Uncertain sig (cold)	Unknown
Manchester/ HGMD	c.601G>T	29658190	p.(Asp201Tyr)	7	0.997953	0.776	C25	0.01	1	disease causing	1	New Donor Site?	1	86.7588	14.1549	86.7588	14.977						-	-	-	-	-	-	-			n/a				PM2, PP3, PP4	4	0.675187	Uncertain sig (Warm)	Yes
ClinVar	c.602A>G	29658191	p.(Asp201Gly)	7	0.993495	0.816	C15	0.02	0.963	disease causing	1		2	86.7588	14.1549	86.7588	13.9066	1			66.4519		-	-	-	-	-	-	-			1	germline	Uncertain significance	RCV001343056.1	PM2, PP3	3	0.499875	Uncertain sig (Tepid)	Unknown
ClinVar	c.602A>T	29658191	p.(Asp201Val)	7	0.998376	0.835	C25	0.01	1	disease causing	1		2	86.7588	14.1549	86.7588	14.1344	1			66.4519		-	-	-	-	-	-	-	rs1601618525		VUS (1)	Germline	Uncertain significance(Last reviewed: Dec 13, 2018)		PM2, PP3	3	0.499875	Uncertain sig (Tepid)	Unknown
ClinVar	c.610G>C	29658199	p.(Glu204Gln)	7	0.99281	0.594	C0	0.07	0.959	disease causing	1		10	86.7588	14.1549	86.7588	14.1549	2					-	-	-	-	-	-	-	rs1569295916		VUS (3)	Germline/ Unknown	Uncertain significance(Last reviewed: Feb 22, 2019)		PM2	2	0.324593	Uncertain sig (Cool)	Unknown	32739965, 32206572
LOVD/ ClinVar/ HGMD	c.613A>G	29658202	p.(Met205Val)	7	0.345483	0.713	C0	0.21	0.973	disease causing	1		13	86.7588	14.1549	86.7588	14.1549	5					-	-	-	-	-	-	-	rs141629512	8.5e-05	VUS (3)/ Benign (1)	Germline/ Unknown	VUS/ conflicting		BS1, PP3	-3	0.0122011	Likely benign	Associated	25931164, 26073919, 16983642
ClinVar	c.614T>C	29658203	p.(Met205Thr)	7	0.983435	0.85	C25	0.01	1	disease causing	1		14	86.7588	14.1549	86.7588	14.1549	6					-	-	-	-	-	-	-	rs747871414	1.2e-05	VUS (1)	Germline	Uncertain significance(Last reviewed: Dec 23, 2019)		PP3	1	0.187706	Uncertain sig (cold)	Unknown
ClinVar	c.619T>C	29658208	p.(Tyr207His)	7	0.998919	0.923	C0	0.01	1	disease causing	1		19	86.7588	14.1549	86.7588	14.1549	11					-	-	-	-	-	-	-	rs1601618565		VUS (1)	Germline	Uncertain significance(Last reviewed: Nov 7, 2019)		PM2, PP3	3	0.499875	Uncertain sig (Tepid)	Unknown
Alabama/ Literature/ Mastermind	c.623T>C	29658212	p.(Leu208Pro)	7	0.999475	0.945	C65	0	1	disease causing	1		23	86.7588	14.1549	86.7588	14.1549	15					-	-	-	-	-	-	-				Unknown/ somatic			PM2, PP3	3	0.499875	Uncertain sig (Tepid)	Associated	23348505, 32017710
Manchester/ HGMD	c.623T>G	29658212	p.(Leu208Arg)	7	0.999132	0.95	C65	0	1	disease causing	1		23	86.7588	14.1549	86.7588	14.1549	15					-	-	-	-	-	-	-			n/a	germline			PM2, PP3	3	0.499875	Uncertain sig (Tepid)	Associated	28409725
Alabama	c.631G>C	29658220	p.(Ala211Pro)	7	0.998506	0.923	C0	0.01	1	disease causing	1		31	86.7588	14.1549	86.7588	14.1549	23					-	-	-	-	-	-	-				germline			PS4(supporting), PM2, PP3, PP4	5	0.812141	Uncertain sig (Hot)	Yes
Alabama/ Literature	c.632C>A	29658221	p.(Ala211Asp)	7	0.999062	0.936	C0	0	1	disease causing	1		32	86.7588	14.1549	86.7588	14.1549	24					-	-	-	-	-	-	-							PM2, PP3, PP4 +	4	0.675187	Uncertain sig (Warm)	Yes	21383154, 20178741, 10327069
Manchester/ ClinVar/ Alabama	c.641T>C	29658230	p.(Leu214Pro)	7	0.998375	0.844	C0	0.03	1	disease causing	1		-34	76.5032	5.30512	76.5032	5.30512	33					-	-	-	-	-	-	-	rs1601618585		VUS (1)/ Likely path (1)		Conflicting interpretations of pathogenicity(Last reviewed: Dec 3, 2019)		PS4(supporting), PM2, PP3, PP4	5	0.812141	Uncertain sig (Hot)	Yes
ClinVar	c.647T>C	29658236	p.(Met216Thr)	7	0.991028	0.847	C35	0.02	1	disease causing	1	Cryptic donor?	-28	76.5032	5.30512	76.5032	5.30512						-	-	-	-	-	-	-			VUS (1)	Germline	Uncertain significance(Last reviewed: Sep 9, 2019)		PM2, PP3	3	0.499875	Uncertain sig (Tepid)	Unknown
Manchester/ HGMD	c.647T>G	29658236	p.(Met216Arg)	7	0.997685	0.834	C35	0	0.982	disease causing	1	Cryptic donor?	-28	76.5032	5.30512	76.5032	5.30512	0	68.5262	3.68127	81.1412	9.40233	0	0	0.749	0.5571	0.749	DG	0			n/a	somatic			PM2, PP3, PP4	4	0.675187	Uncertain sig (Warm)	Yes	30325044
ClinVar	c.652G>A	29658241	p.(Gly218Ser)	7	0.99856	0.944	C0	0.06	1	disease causing	1		-23	76.5032	5.30512	76.5032	5.30512	5	68.5262	3.68127	56.3747	9.40233	-	-	-	-	-	-	-	rs776818377	2.1e-05	VUS (1)	Germline	Uncertain significance(Last reviewed: Nov 21, 2019)		PP3	1	0.187706	Uncertain sig (cold)	Unknown
ClinVar	c.652G>T	29658241	p.(Gly218Cys)	7	0.999529	0.941	C35	0.01	1	disease causing	1		-23	76.5032	5.30512	76.5032	5.30512	5	68.5262	3.68127	56.1335	9.40233	-	-	-	-	-	-	-	rs776818377	3.2e-05	1	germline	Uncertain significance	RCV001313568.1	PP3	1	0.187706	Uncertain sig (cold)	Unknown
Manchester/ ClinVar/ HGMD	c.655G>A	29658244	p.(Val219Met)	7	0.954018	0.718	C0	0.02	0.997	disease causing	1	Cryptic donor?	-20	76.5032	5.30512	76.5032	5.30512	8	68.5262	3.68127	56.1335	9.40233	0	0	0.7833	0.5791	0.7833	DG	-3	rs1555994816		Likely pathogenic (1)	germline	Likely pathogenic(Last reviewed: Aug 15, 2017)		PM2, PP3, PP4, PS4(moderate) +	6	0.89991	Likely pathogenic (c )	Yes	11779178, 17470137, 12011146, 8012353, 10669747
Manchester/ HGMD	c.656T>A	29658245	p.(Val219Glu)	7	0.994625	0.868	C0	0.01	0.999	disease causing	1	Cryptic donor?	-19	76.5032	5.30512	76.5032	5.30512	9	68.5262	3.68127	56.1335	9.40233	0	0	0.7865	0.5759	0.7865	DG	-4			n/a	germline de novo			PM2, PM5(supporting), PP3, PP4	5	0.812141	Uncertain sig (Hot)	Yes	18554169
ClinVar/ HGMD	c.658A>T	29658247	p.(Asn220Tyr)	7	0.995475	0.851	C0	0.08	1	disease causing	1	Cryptic donor?	-17	76.5032	5.30512	76.5032	5.30512	2			45.7893		0	0	0.7865	0.5368	0.7865	DG	-6	rs1601618646		Pathogenic (1)	germline	Pathogenic(Last reviewed: Feb 5, 2019)		PS4(supporting), PM2, PP3, PP1, PP4 +	6	0.9	Likely pathogenic (c )	Yes	11779178, 10712203, 8755919, 8230593
ClinVar	c.662A>G	29658251	p.(Tyr221Cys)	7	0.999389	0.831	C45	0	1	disease causing	1		-13	76.5032	5.30512	76.5032	5.30512	6			45.7893		-	-	-	-	-	-	-	rs746025177	1.4e-05	VUS (2)	Germline	Uncertain significance(Last reviewed: Oct 20, 2019)		PP3	1	0.187706	Uncertain sig (cold)	Unknown
ClinVar	c.670A>G	29658259	p.(Ile224Val)	7	0.880895	0.431	C0	0.07	0.946	disease causing	1	New Acceptor Site?	-5	76.5032	5.30512	76.5032	5.30512	-1			75.4787	4.7688	-	-	-	-	-	-	-	rs1555994825		VUS (1)	Germline	Uncertain significance(Last reviewed: Aug 11, 2018)		PM2, PP3	3	0.499875	Uncertain sig (Tepid)	Unknown
ClinVar	c.673C>T	29658262	p.(Arg225Trp)	7	0.978742	0.655	C0	0.04	0.996	disease causing	1	Possible effect	-2	76.5032	5.30512	72.3752	3.29818						0	0	0.267	0.0196	0.267	DG	-26	rs1386029079		VUS (1)	Germline	Uncertain significance(Last reviewed: Nov 13, 2019)		PM2, PP3	3	0.499875	Uncertain sig (Tepid)	Unknown
ClinVar	c.676A>C	29661205	p.(Asn226His)	8	0.996033	0.822	C65	0	1	disease causing	1		0	78.3655	6.9572	76.5179	5.81657						-	-	-	-	-	-	-	rs886057336		VUS (2)	Germline	Uncertain significance(Last reviewed: Jan 13, 2018)		PM2, PP3	3	0.499875	Uncertain sig (Tepid)	Unknown
ClinVar	c.683A>G	29661212	p.(Lys228Arg)	8	0.537455	0.223	C0	0.07	0.004	disease causing	1		7	78.3655	6.9572	78.3655	6.9572	-2					-	-	-	-	-	-	-	rs145384260	8e-06	VUS (2)	Germline	Uncertain significance(Last reviewed: Aug 4, 2019)		BP4	-1	0.050716	Uncertain sig (Ice cold)	Unknown	25931164
ClinVar	c.685G>T	29661214	p.(Gly229Cys)	8	0.992292	0.75	C15	0.03	0.998	disease causing	1		9	78.3655	6.9572	78.3655	6.9572	0					-	-	-	-	-	-	-	rs1028670573	8e-06	VUS (2)	Germline	Uncertain significance(Last reviewed: Jun 28, 2019)		PP3	1	0.187706	Uncertain sig (cold)	Unknown
ClinVar	c.691G>C	29661220	p.(Glu231Gln)	8	0.63048	0.401	C0	0.11	0.673	disease causing	1		15	78.3655	6.9572	78.3655	6.9572	6					-	-	-	-	-	-	-	rs770019352	4e-06	VUS (1)	Germline	Uncertain significance(Last reviewed: Aug 15, 2018)		None applied	0	0.1	Uncertain sig (ice cold)	Unknown
Literature/ HGMD	c.701T>G	29661230	p.(Leu234Arg)	8	0.996251	0.962	C65	0	1	disease causing	1		25	78.3655	6.9572	78.3655	6.9572	16					-	-	-	-	-	-	-				Germline			PM2, PP3 +	3	0.499875	Uncertain sig (Tepid)	Yes	10369886, 32787631
ClinVar	c.709G>C	29661238	p.(Asp237His)	8	0.991581	0.825	C0	0.01	1	disease causing	1		33	78.3655	6.9572	78.3655	6.9572	24					-	-	-	-	-	-	-			1	germline	Uncertain significance	RCV001296047.1	PM2, PP3	3	0.499875	Uncertain sig (Tepid)	Unknown
ClinVar	c.713C>T	29661242	p.(Ala238Val)	8	0.989502	0.86	C0	0.01	1	disease causing	1		37	78.3655	6.9572	78.3655	6.9572	28					-	-	-	-	-	-	-	rs761195572	4e-06	VUS (2)	Germline	Uncertain significance(Last reviewed: Sep 10, 2020)		PP3	1	0.187706	Uncertain sig (cold)	Unknown	22081132
Literature	c.724C>G	29661253	p.(His242Asp)	8	0.878186	0.682	C0	0.66	0.998	Disease causing	1		48	78.3655	6.9572	78.3655	6.9572	39					-	-	-	-	-	-	-				Somatic			PM2	2	0.324593	Uncertain sig (cool)	No	16983642, 11290539
ClinVar	c.726C>G	29661255	p.(His242Gln)	8	0.969427	0.712	C0	0.15	0.999	disease causing	1	New Acceptor Site?	50	78.3655	6.9572	78.3655	6.9572	41					-	-	-	-	-	-	-	rs1480040681		VUS (1)	Germline	Uncertain significance(Last reviewed: Dec 4, 2018)		PM2, PP3	3	0.499875	Uncertain sig (Tepid)	Unknown
Manchester/ HGMD	c.727A>G	29661256	p.(Ile243Val)	8	0.929008	0.341	C25	0	0.581	disease causing	1		51	78.3655	6.9572	78.3655	6.9572	42					-	-	-	-	-	-	-	rs774996651		n/a			None	PM2, PP4, BP4	2	0.324593	Uncertain sig (Cool)	Yes
ClinVar	c.731A>G	29661260	p.(Tyr244Cys)	8	0.998999	0.953	C65	0	1	disease causing	1		55	78.3655	6.9572	78.3655	6.9572	46					-	-	-	-	-	-	-			1	germline	Uncertain significance	RCV001308046.1	PM2, PP3	3	0.499875	Uncertain sig (Tepid)	Unknown
ClinVar	c.733G>A	29661262	p.(Asp245Asn)	8	0.812762	0.296	C0	0.04	0.002	disease causing	1		57	78.3655	6.9572	78.3655	6.9572	48					-	-	-	-	-	-	-			VUS (1)	Germline	Uncertain significance(Last reviewed: May 22, 2019)		PM2, BP4	1	0.187706	Uncertain sig (cold)	Unknown
ClinVar	c.736C>T	29661265	p.(Pro246Ser)	8	0.86476	0.322	C0	0.61	0.136	disease causing	1		60	78.3655	6.9572	78.3655	6.9572	51					-	-	-	-	-	-	-	rs1569297802		VUS (1)	Germline	Uncertain significance(Last reviewed: Jun 13, 2018)		PM2, BP4	1	0.187706	Uncertain sig (cold)	Unknown
ClinVar	c.743A>G	29661272	p.(Asn248Ser)	8	0.960802	0.49	C15	0.03	0.717	disease causing	1		-67			81.5358	8.23527	58					-	-	-	-	-	-	-			VUS (1)	Germline	Uncertain significance(Last reviewed: Aug 26, 2019)		PM2	2	0.324593	Uncertain sig (Cool)	Unknown
ClinVar	c.749T>A	29661278	p.(Leu250Gln)	8	0.993855	0.861	C65	0.01	1	disease causing	1		-61			81.5358	8.23527	22			73.3964	3.57089	-	-	-	-	-	-	-	rs1432132718	4e-06	VUS (1)	Germline	Uncertain significance(Last reviewed: Apr 26, 2018)		PP3	1	0.187706	Uncertain sig (cold)	Unknown
ClinVar	c.758A>G	29661287	p.(Lys253Arg)	8	0.515838	0.529	C0	0.32	0.095	disease causing	1		-52			81.5358	8.23527	31			73.3964	3.57089	-	-	-	-	-	-	-	rs773573049	4e-06	VUS (1)	Germline	Uncertain significance(Last reviewed: May 22, 2018)		None applied	0	0.1	Uncertain sig (ice cold)	Unknown
ClinVar	c.766T>C	29661295	p.(Phe256Leu)	8	0.998982	0.956	C15	0	1	disease causing	1		-44			81.5358	8.23527	39			73.3964	3.57089	-	-	-	-	-	-	-	rs1474769404		VUS (1)	Germline	Uncertain significance(Last reviewed: Aug 20, 2019)		PM2, PP3	3	0.499875	Uncertain sig (Tepid)	Unknown
ClinVar	c.770C>G	29661299	p.(Pro257Arg)	8	0.984062	0.761	C0	0.05	0.962	disease causing	1		-40			81.5358	8.23527	-31			73.0167	1.574	-	-	-	-	-	-	-	rs753300935		VUS (1)	Germline	Uncertain significance(Last reviewed: Jun 23, 2017)		PM2, PP3	3	0.499875	Uncertain sig (Tepid)	Unknown
ClinVar	c.770C>T	29661299	p.(Pro257Leu)	8	0.979797	0.649	C0	0.03	0.991	disease causing	1		-40			81.5358	8.23527	-31			73.0167	1.574	-	-	-	-	-	-	-	rs753300935	8e-06	VUS (1)	Germline	Uncertain significance(Last reviewed: Nov 20, 2019)		None applied	0	0.1	Uncertain sig (ice cold)	Associated
ClinVar	c.772T>G	29661301	p.(Trp258Gly)	8	0.999857	0.905	C65	0	1	disease causing	1		-38			81.5358	8.23527	-29			73.0167	1.574	-	-	-	-	-	-	-	rs1601624186		VUS (1)	Germline	Uncertain significance(Last reviewed: Dec 23, 2018)		PM2, PP3	3	0.499875	Uncertain sig (Tepid)	Unknown
ClinVar	c.785G>A	29661314	p.(Arg262Gln)	8	0.961216	0.815	C0	0.03	0.988	disease causing	1		-25			81.5358	8.23527	-16			73.0167	1.2721	-	-	-	-	-	-	-	rs1450914413	1.1e-05	VUS (1)	Germline	Uncertain significance(Last reviewed: Dec 29, 2019)		PP3	1	0.187706	Uncertain sig (cold)	Unknown
ClinVar	c.789C>A	29661318	p.(Asn263Lys)	8	0.986471	0.6	C0	0.01	0.999	disease causing	1		-21			81.5358	8.23527	-12			70.1001	1.60811	-	-	-	-	-	-	-			VUS (1)	Germline	Uncertain significance(Last reviewed: Jul, 2020)		PM2	2	0.324593	Uncertain sig (Cool)	Unknown
ClinVar	c.794C>T	29661323	p.(Ser265Leu)	8	0.999125	0.798	C15	0.02	0.952	disease causing	1	Cryptic Acceptor Strongly Activated?	-16			81.5358	8.23527	-7			74.5273	1.76753	-	-	-	-	-	-	-	rs1601624241		VUS (1)	Germline	Uncertain significance(Last reviewed: Mar 31, 2019)		PM2, PP3	3	0.499875	Uncertain sig (Tepid)	Unknown
Literature	c.809A>G	29661338	p.(Glu270Gly)	8	0.992662	0.859	C15	0.02	0.996	disease causing	1	Possible effect	-1			72.575	4.35786						0	0	0.02	0.28	0.28	DL	1				Germline			PM2, PP3, PP4 +	4	0.675187	Uncertain sig (Warm)	Yes	9605590, 20178741, 24726726
Manchester	c.809A>T	29661338	p.(Glu270Val)	8	0.994948	0.858	C15	0.02	0.952	disease causing	1	Possible effect	-1			73.0247	4.70759						0.0001	0	0.7689	0.2907	0.7689	DG	-2			n/a	germline		N/A	PM2, PP3	3	0.499875	Uncertain sig (Tepid)	Associated
LitVar	c.810G>T	29661339	p.(Glu270Asp)	8	0.893176	0.616	C0	0.08	0.946	Disease causing	1	Possible effect	0			68.9208	0.844621						-	-	0.27	0.9	0.9	DL	0				somatic			PM2, PP3	3	0.499875	Uncertain sig (Tepid)	Associated	17222329
ClinVar	c.812T>G	29664991	p.(Phe271Cys)	9	0.995908	0.937	C0	0	1	disease causing	1		1	87.2456	7.86117	87.2456	7.85971						-	-	-	-	-	-	-	rs1555997533		VUS (1)	germline	Uncertain significance(Last reviewed: Oct 31, 2017)		PM2, PP3	3	0.499875	Uncertain sig (Tepid)	Unknown
ClinVar	c.815C>T	29664994	p.(Thr272Ile)	9	0.756909	0.556	C0	0.13	0.041	disease causing	1		4	87.2456	7.86117	87.2456	7.86117						-	-	-	-	-	-	-	rs1555997534		VUS (1)	germline	Uncertain significance(Last reviewed: May 5, 2017)		PM2	2	0.324593	Uncertain sig (Cool)	Unknown
ClinVar	c.817A>G	29664996	p.(Ile273Val)	9	0.753521	0.468	C0	0.11	0.187	disease causing	1		6	87.2456	7.86117	87.2456	7.86117	1			50.808		-	-	-	-	-	-	-	rs1368184325	4e-06	VUS (3)	germline	Uncertain significance(Last reviewed: Nov 13, 2019)		None applied	0	0.1	Uncertain sig (ice cold)	Unknown
Literature	c.817A>T	29664996	p.(Ile273Phe)	9	0.992155	0.869	C0	0.02	0.679	disease causing	1		6	87.2456	7.86117	87.2456	7.86117	1			50.808		-	-	-	-	-	-	-				Somatic			PM2, PP3 +	3	0.499875	Uncertain sig (Tepid)	Unknown	11779178, 8162073
ClinVar	c.820A>G	29664999	p.(Lys274Glu)	9	0.993952	0.881	C0	0.02	0.999	disease causing	1		9	87.2456	7.86117	87.2456	7.86117	4			50.808		-	-	-	-	-	-	-			VUS (1)	germline	Uncertain significance(Last reviewed: Oct 15, 2019)		PM2, PP3	3	0.499875	Uncertain sig (Tepid)	Unknown
ClinVar	c.831T>G	29665010	p.(Asp277Glu)	9	0.718859	0.281	C0	0.16	0.001	disease causing	1		20	87.2456	7.86117	87.2456	7.86117	15			50.808		-	-	-	-	-	-	-	rs762883753	4e-06	VUS (2)	germline	Uncertain significance(Last reviewed: Jun 28, 2019)		BP4	-1	0.050716	Uncertain sig (Ice cold)	Unknown
ClinVar	c.845T>C	29665024	p.(Val282Ala)	9	0.740347	0.363	C0	0.45	0.01	disease causing	1		34	87.2456	7.86117	87.2456	7.86117	29			50.808		-	-	-	-	-	-	-	rs1601630493		VUS (1)	germline	Uncertain significance(Last reviewed: Jul 23, 2019)		PM2, BP4	1	0.187706	Uncertain sig (cold)	Unknown
ClinVar	c.851A>G	29665030	p.(Lys284Arg)	9	0.517524	0.344	C0	0.56	0.003	disease causing	1	New Acceptor Site?	-34	91.4889	10.6458	91.4889	10.6458	-1			85.1233	4.65956	-	-	-	-	-	-	-	rs764034925	4e-06	VUS (1)	germline	Uncertain significance(Last reviewed: Apr 6, 2018)		PP3	1	0.187706	Uncertain sig (cold)	Unknown
ClinVar	c.857A>G	29665036	p.(Asn286Ser)	9	0.791426	0.386	C0	0.34	0.069	disease causing	1		-28	91.4889	10.6458	91.4889	10.6458	5			85.1233	4.65956	-	-	-	-	-	-	-	rs757074151	4e-06	1	germline	Uncertain significance	RCV001306383.1	BP4	-1	0.050716	Uncertain sig (Ice cold)	Unknown
ClinVar/ Alabama	c.872G>A	29665051	p.(Arg291His)	9	0.881324	0.745	C0	0.27	0.87	disease causing	1		-13	91.4889	10.6458	91.4889	10.6458						-	-	-	-	-	-	-	rs755200117	2e-05	VUS (2)	germline	Uncertain significance(Last reviewed: Jul 26, 2019)		PP3	1	0.187706	Uncertain sig (cold)	Associated
ClinVar	c.872G>T	29665051	p.(Arg291Leu)	9	0.994104	0.861	C0	0.04	0.993	disease causing	1		-13	91.4889	10.6458	91.4889	10.6458						-	-	-	-	-	-	-							PM2, PP3	3	0.499875	Uncertain sig (Tepid)	Unknown
ClinVar	c.874G>A	29665053	p.(Val292Ile)	9	0.910222	0.418	C0	0.78	0.006	disease causing	1		-11	91.4889	10.6458	91.4889	10.6458						-	-	-	-	-	-	-	rs1442581021		VUS (1)	germline	Uncertain significance(Last reviewed: Apr 22, 2019)	RCV001215781.1	PM2	2	0.324593	Uncertain sig (Cool)	Unknown
ClinVar	c.896T>C	29668343	p.(Leu299Pro)	10	0.996685	0.947	C65	0	1	disease causing	1		10	81.1921	7.7404	81.1921	7.7404	-2	55.3685		59.4966	2.40551	-	-	-	-	-	-	-			VUS (1)	germline	Uncertain significance(Last reviewed: Jan 24, 2019)	RCV001058423.1	PM2, PP3	3	0.499875	Uncertain sig (Tepid)	Unknown
Mastermind	c.899G>A	29668346	p.(Cys300Tyr)	10	0.999367	0.859	C65	0	1	Disease causing	1		13	81.1921	7.7404	81.1921	7.7404	1	55.3685		59.4966	2.40551	-	-	-	-	-	-	-				somatic			PM2, PP3	3	0.499875	Uncertain sig (Tepid)	Associated	10712203, 9538131
ClinVar	c.904G>A	29668351	p.(Gly302Arg)	10	0.982165	0.865	C65	0	1	disease causing	1		18	81.1921	7.7404	81.1921	7.7404	6	55.3685		55.0584	2.40551	-	-	-	-	-	-	-	rs1255367068	4e-06	VUS (2)	germline	Uncertain significance(Last reviewed: Nov 20, 2019)	RCV000687514.3|RCV000992439.1	PP3	1	0.187706	Uncertain sig (cold)	Unknown
ClinVar	c.911A>G	29668358	p.(His304Arg)	10	0.99673	0.946	C25	0	0.999	disease causing	1		25	81.1921	7.7404	81.1921	7.7404	13	55.3685		55.3685	2.40551	-	-	-	-	-	-	-	rs1555998800		VUS (1)	germline	Uncertain significance(Last reviewed: Mar 7, 2017)	RCV000533798.1	PM2, PP3	3	0.499875	Uncertain sig (Tepid)	Unknown
ClinVar	c.916C>G	29668363	p.(Leu306Val)	10	0.981185	0.828	C25	0	0.999	disease causing	1		30	81.1921	7.7404	81.1921	7.7404	18	55.3685		55.3685	2.40551	-	-	-	-	-	-	-	rs1399716137		1	germline	Uncertain significance	RCV001351322.1	PM2, PP3	3	0.499875	Uncertain sig (Tepid)	Unknown
ClinVar	c.922A>G	29668369	p.(Met308Val)	10	0.94925	0.736	C0	0.01	0.512	disease causing	1	New Donor Site?	36	81.1921	7.7404	81.1921	7.7404	24	55.3685		55.3685	2.40551	-	-	-	-	-	-	-			1	germline	Uncertain significance	RCV001346791.1	PM2, PP3	3	0.499875	Uncertain sig (Tepid)	Unknown
ClinVar	c.932G>A	29668379	p.(Arg311Lys)	10	0.9615	0.663	C25	0	0.998	disease causing	1		46	81.1921	7.7404	81.1921	7.7404	34	55.3685		55.3685	2.40551	-	-	-	-	-	-	-	rs1169276398	4e-06	VUS (1)	germline	Uncertain significance(Last reviewed: Feb 15, 2019)	RCV000528823.4	None applied	0	0.1	Uncertain sig (ice cold)	Unknown
ClinVar	c.940G>A	29668387	p.(Asp314Asn)	10	0.981903	0.566	C15	0	0.931	disease causing	1		54	81.1921	7.7404	81.1921	7.7404	42	55.3685		55.3685	2.40551	-	-	-	-	-	-	-	rs1365006505	3.2e-05	VUS (1)	germline	Uncertain significance(Last reviewed: Dec 5, 2019)	RCV001062765.1	None applied	0	0.1	Uncertain sig (ice cold)	Unknown
ClinVar/ Alabama/ HGMD	c.947T>G	29668394	p.(Leu316Trp)	10	0.799254	0.825	C35	0	0.998	disease causing	1		-52	89.8591	9.60237	89.8591	9.60237	49	55.3685		55.3685	2.40551	-	-	-	-	-	-	-	rs750633919	2.8e-05	VUS (3)	germline/ unknown	Uncertain significance(Last reviewed: Jun 17, 2020)	RCV000436646.2|RCV000561700.2|RCV000534581.5	PP3, PP4 +	2	0.324593	Uncertain sig (Cool)	Yes	16532029, 10561699, 16983642
HGMD	c.948G>C	29668395	p.(Leu316Phe)	10	0.729654	0.728	C0	0.01	0.612	disease causing	1		-51	89.8591	9.60237	89.8591	9.60237	50	55.3685		55.3685	2.40551						-	-				unknown			PM2, PP3 +	3	0.499875	Uncertain sig (Tepid)	Unknown	16324214, 11756419
ClinVar	c.952G>A	29668399	p.(Val318Ile)	10	0.491594	0.293	C0	0.28	0.014	disease causing	1		-47	89.8591	9.60237	89.8591	9.60237	31			65.3647	1.55845	-	-	-	-	-	-	-	rs996057882	4e-06	VUS (1)	germline	Uncertain significance(Last reviewed: Jul 8, 2019)	RCV001222414.1	BP4	-1	0.050716	Uncertain sig (Ice cold)	Unknown
ClinVar	c.952G>T	29668399	p.(Val318Phe)	10	0.994308	0.805	C0	0.01	0.991	disease causing	1		-47	89.8591	9.60237	89.8591	9.60237	31			65.3647	1.55845	-	-	-	-	-	-	-			VUS (1)	germline	Uncertain significance(Last reviewed: Aug 19, 2019)	RCV001230695.1	PM2, PP3	3	0.499875	Uncertain sig (Tepid)	Unknown
ClinVar	c.956A>G	29668403	p.(Gln319Arg)	10	0.988979	0.832	C35	0	0.947	disease causing	1		-43	89.8591	9.60237	89.8591	9.60237	35			65.3647	1.55845	-	-	-	-	-	-	-			VUS (1)	germline	Uncertain significance(Last reviewed: Jul 1, 2019)	RCV001090277.1	PM2, PP3	3	0.499875	Uncertain sig (Tepid)	Unknown
Literature	c.957G>C	29668404	p.(Gln319His)	10	0.985378	0.753	C15	0	0.997	disease causing	1		-42	89.8591	9.60237	89.8591	9.60237	36			65.3647	1.55845	-	-	-	-	-	-	-				somatic			PM2, PP3	3	0.499875	Uncertain sig (Tepid)	No	29130106
ClinVar	c.970C>G	29668417	p.(Gln324Glu)	10	0.957528	0.594	C25	0	0.82	disease causing	1		-29	89.8591	9.60237	89.8591	9.60237	12			80.0824	2.72404	-	-	-	-	-	-	-			VUS (1)	germline	Uncertain significance(Last reviewed: Jan 14, 2019)	RCV001049541.1	PM2	2	0.324593	Uncertain sig (Cool)	Unknown
Literature	c.971A>T	29668418	p.(Gln324Leu)	10	0.976899	0.589	C65	0	0.063	disease causing	1		-28	89.8591	9.60237	89.8591	9.60237	13			80.0824	2.72404	-	-	-	-	-	-	-				somatic			PM2 +	2	0.324593	Uncertain sig (Cool)	Associated	21383154, 11448944, 24309211,7717450
ClinVar	c.974C>T	29668421	p.(Ala325Val)	10	0.987237	0.716	C65	0	0.996	disease causing	1		-25	89.8591	9.60237	89.8591	9.60237	16			80.0824	2.72404	-	-	-	-	-	-	-			VUS (1)	germline	Uncertain significance(Last reviewed: Aug 20, 2019)	RCV001209148.1	PM2, PP3	3	0.499875	Uncertain sig (Tepid)	Unknown
ClinVar/ Alabama	c.983A>T	29668430	p.(Glu328Val)	10	0.981454	0.784	C35	0.01	0.99	disease causing	1	New Donor Site?	-16	89.8591	9.60237	89.8591	9.60237	2			75.4126	4.40925	-	-	-	-	-	-	-	rs200372028	1.2e-05	VUS (1)	germline	Uncertain significance(Last reviewed: Dec 21, 2019)	RCV000034593.1|RCV000632655.4	PP3	1	0.187706	Uncertain sig (cold)	Associated
ClinVar	c.992G>C	29668439	p.(Arg331Thr)	10	0.984923	0.666	C65	0	0.997	disease causing	1		-7	89.8591	9.60237	89.8591	9.60237	-1					-	-	-	-	-	-	-			VUS (1)	germline	Uncertain significance(Last reviewed: Sep 29, 2019)	RCV001233274.1	PM2	2	0.324593	Uncertain sig (Cool)	Unknown
ClinVar	c.999G>C	29668446	p.(Gln333His)	10	0.909822	0.453	C0	0.03	0.013	disease causing	1	Possible effect	0	89.8591	9.60237	76.548	5.6228						-	-	-	-	-	-	-	rs1469191017		VUS (1)	germline	Uncertain significance(Last reviewed: Mar 12, 2019)	RCV001048657.1	PM2, PP3	3	0.499875	Uncertain sig (Tepid)	Unknown
ClinVar	c.1000A>G	29671826	p.(Met334Val)	11	0.285821	0.249	C0	1	0	disease causing	1	New Donor Site?	0	80.9975	10.7418	84.9083	10.7402						-	-	-	-	-	-	-	rs1556000094		VUS (1)	germline	Uncertain significance(Last reviewed: May 22, 2017)	RCV000544876.1	PM2, BP4	1	0.187706	Uncertain sig (cold)	Unknown
ClinVar	c.1003G>A	29671829	p.(Glu335Lys)	11	0.977457	0.786	C0	0.01	0.899	disease causing	1		3	80.9975	10.7418	80.9975	10.7418						-	-	-	-	-	-	-			1	germline	Uncertain significance	RCV001341147.1	PM2, PP3	3	0.499875	Uncertain sig (Tepid)	Unknown
ClinVar	c.1006C>T	29671832	p.(Arg336Trp)	11	0.996362	0.584	C25	0	0.999	disease causing	1		6	80.9975	10.7418	80.9975	10.7418	2	30.951		43.3807		-	-	-	-	-	-	-	rs140266312	4e-06	VUS (1)	germline	Uncertain significance(Last reviewed: Oct 7, 2019)	RCV001229244.1	None applied	0	0.1	Uncertain sig (ice cold)	Unknown
ClinVar	c.1007G>A	29671833	p.(Arg336Gln)	11	0.915599	0.484	C0	0.34	0.957	disease causing	1		7	80.9975	10.7418	80.9975	10.7418	3	30.951		42.4462		-	-	-	-	-	-	-	rs587778554	1.2e-05	VUS (2)	germline	Uncertain significance(Last reviewed: Dec 11, 2019)	RCV000121645.1|RCV001063079.2	None applied	0	0.1	Uncertain sig (ice cold)	Unknown
ClinVar/ Alabama	c.1012C>T	29671838	p.(Arg338Cys)	11	0.909029	0.437	C25	0.01	0.006	disease causing	1		12	80.9975	10.7418	80.9975	10.7418	8	30.951		42.4462		-	-	-	-	-	-	-	rs761795291	8e-06	VUS (3)	germline	Uncertain significance(Last reviewed: Nov 2, 2019)	RCV000559539.3|RCV001016950.1|RCV000432645.2	None applied	0	0.1	Uncertain sig (ice cold)	Associated
ClinVar/ Literature	c.1013G>A	29671839	p.(Arg338His)	11	0.689073	0.376	C0	0.06	0.699	disease causing	1		13	80.9975	10.7418	80.9975	10.7418	9	30.951		42.4462		-	-	-	-	-	-	-	rs768053145	1.6e-05	VUS (2)	germline	Uncertain significance(Last reviewed: Oct 30, 2018)	RCV001016957.1|RCV000632652.2	BP4	-1	0.050716	Uncertain sig (Ice cold)	Unknown	18033041, 28353378, 18033041
Literature	c.1015C>T	29671841	p.(Leu339Phe)	11	0.910114	0.599	C0	0.27	0.441	disease causing	1		15	80.9975	10.7418	80.9975	10.7418	11	30.951		42.4462		-	-	-	-	-	-	-				Somatic			PM2 +	2	0.324593	Uncertain sig (Cool)	Associated	29130106, 8655144, 16885985
ClinVar	c.1018G>A	29671844	p.(Ala340Thr)	11	0.320157	0.336	C0	0.25	0.019	disease causing	0.993		18	80.9975	10.7418	80.9975	10.7418	14	30.951		42.4462		-	-	-	-	-	-	-	rs780430071	1.6e-05	VUS (2)	germline	Uncertain significance(Last reviewed: Nov 13, 2019)	RCV000632653.4|RCV001009686.1	BP4	-1	0.050716	Uncertain sig (ice cold)	Unknown
ClinVar	c.1018G>T	29671844	p.(Ala340Ser)	11	0.715612	0.316	C0	0.25	0.001	disease causing	0.983		18	80.9975	10.7418	80.9975	10.7418	14	30.951		42.4462		-	-	-	-	-	-	-	rs780430071		VUS (2)	germline	Uncertain significance(Last reviewed: Oct 26, 2019)	RCV000477644.1|RCV001009688.1	PM2, BP4	1	0.187706	Uncertain sig (cold)	Unknown
ClinVar	c.1021C>G	29671847	p.(Arg341Gly)	11	0.990111	0.556	C0	0.12	0.991	disease causing	1		21	80.9975	10.7418	80.9975	10.7418	17	30.951		42.4462		-	-	-	-	-	-	-	rs74315499		1	germline	Uncertain significance	RCV001341353.1	PM2	2	0.324593	Uncertain sig (Cool)	Unknown
ClinVar	c.1022G>A	29671848	p.(Arg341Gln)	11	0.947736	0.476	C0	0.33	0.876	disease causing	1		22	80.9975	10.7418	80.9975	10.7418	18	30.951		42.4462		-	-	-	-	-	-	-	rs754087071	8e-06	VUS (2)	germline	Uncertain significance(Last reviewed: Nov 19, 2019)	RCV000632639.2|RCV001017038.1	None applied	0	0.1	Uncertain sig (ice cold)	Unknown
ClinVar	c.1022G>T	29671848	p.(Arg341Leu)	11	0.977275	0.644	C0	0.47	0.964	disease causing	1		22	80.9975	10.7418	80.9975	10.7418	18	30.951		42.4462		-	-	-	-	-	-	-	rs754087071	4e-06	VUS (2)	germline	Uncertain significance(Last reviewed: Dec 12, 2019)	RCV001050077.1|RCV000562485.1	None applied	0	0.1	Uncertain sig (ice cold)	Unknown
ClinVar	c.1037G>A	29671863	p.(Arg346Lys)	11	0.967584	0.487	C0	0.08	0.631	disease causing	1		37	80.9975	10.7418	80.9975	10.7418	33	30.951		42.4462		-	-	-	-	-	-	-	rs1556000154		VUS (1)	germline	Uncertain significance(Last reviewed: Jan 9, 2018)	RCV000632654.1	PM2	2	0.324593	Uncertain sig (Cool)	Unknown
ClinVar	c.1038G>T	29671864	p.(Arg346Ser)	11	0.997743	0.584	C0	0.15	0.747	disease causing	1	New Donor Site?	38	80.9975	10.7418	80.9975	10.7418	2			65.394	1.88794	-	-	-	-	-	-	-			VUS (1)	germline	Uncertain significance(Last reviewed: Dec 16, 2019)	RCV001038052.1	PM2 +	2	0.324593	Uncertain sig (Cool)	Associated	25026211, 21481793, 33058421, 18285426
ClinVar	c.1051C>T	29671877	p.(Arg351Cys)	11	0.991902	0.505	C35	0	1	disease causing	1		51	80.9975	10.7418	80.9975	10.7418	15			65.394	1.88794	-	-	-	-	-	-	-	rs747756728	1.2e-05	VUS (1)	germline	Uncertain significance(Last reviewed: Dec 31, 2018)	RCV001017136.1	None applied	0	0.1	Uncertain sig (ice cold)	Unknown
ClinVar	c.1052G>A	29671878	p.(Arg351His)	11	0.655951	0.454	C0	0.25	0.231	disease causing	1		52	80.9975	10.7418	80.9975	10.7418	16			65.394	1.88794	-	-	-	-	-	-	-	rs771675702	3.9e-05	VUS (2)	germline	Uncertain significance(Last reviewed: Nov 13, 2019)	RCV001017145.1|RCV000457098.3	BS1 +	-4	0.00590407	Likely benign	Associated	7951231, 11401550
ClinVar/ HGMD	c.1055C>T	29671881	p.(Thr352Met)	11	0.757459	0.516	C0	0.06	0.678	disease causing	0.999		55	80.9975	10.7418	80.9975	10.7418	19			65.394	1.88794	-	-	-	-	-	-	-	rs764441073	1.2e-05	VUS (1)	germline	Uncertain significance(Last reviewed: Nov 19, 2019)	RCV000690349.2	PM6 +	2	0.324593	Uncertain sig (Cool)	Associated	11779178, 11448944, 10712203, 8081368
ClinVar	c.1059G>C	29671885	p.(Arg353Ser)	11	0.973681	0.387	C0	0.08	0.087	disease causing	0.999		59	80.9975	10.7418	80.9975	10.7418	23			65.394	1.88794	-	-	-	-	-	-	-	rs1379674036		VUS (2)	germline/ unknown	Uncertain significance(Last reviewed: Aug 27, 2019)	RCV000709608.1|RCV001009764.1	PM2, BP4	1	0.187706	Uncertain sig (cold)	Unknown
ClinVar	c.1060G>A	29671886	p.(Asp354Asn)	11	0.8783	0.41	C0	0.7	0.605	disease causing	1		60	80.9975	10.7418	80.9975	10.7418	24			65.394	1.88794	-	-	-	-	-	-	-	rs1435353346	4e-06	VUS (1)	germline	Uncertain significance(Last reviewed: Oct 21, 2019)	RCV001009816.1	None applied	0	0.1	Uncertain sig (ice cold)	Unknown
Literature	c.1063G>A	29671889	p.(Glu355Lys)	11	0.904307	0.43	C0	0.12	0.031	disease causing	1		-59			74.7338	3.02107	27			65.394	1.88794	-	-	-	-	-	-	-				Somatic			PM2	2	0.324593	Uncertain sig (Cool)	No	29130106
ClinVar	c.1065G>C	29671891	p.(Glu355Asp)	11	0.434237	0.315	C0	0.12	0.001	disease causing	1		-57			74.7338	3.02107	29			65.394	1.88794	-	-	-	-	-	-	-	rs1277506366		VUS (1)	germline	Uncertain significance(Last reviewed: Apr 4, 2019)	RCV001069581.1	PM2, BP4	1	0.187706	Uncertain sig (cold)	Unknown
ClinVar	c.1066T>A	29671892	p.(Leu356Met)	11	0.741067	0.338	C0	0.3	0.338	disease causing	1		-56			74.7338	3.02107	30			65.394	1.88794	-	-	-	-	-	-	-			1	germline	Uncertain significance	RCV001327916.1	PM2, BP4	1	0.187706	Uncertain sig (cold)	Unknown
Literature	c.1068G>T	29671894	p.(Leu356Phe)	11	0.983157	0.639	C0	0.03	0.979	disease causing	1		-54			74.7338	3.02107	32			65.394	1.88794	-	-	-	-	-	-	-				Somatic			PM2	2	0.324593	Uncertain sig (Cool)	Associated	24030433
ClinVar	c.1069G>A	29671895	p.(Glu357Lys)	11	0.967127	0.573	C0	0.39	0.907	disease causing	1		-53			74.7338	3.02107	33			65.394	1.88794	-	-	-	-	-	-	-							PM2	2	0.324593	Uncertain sig (Cool)	Unknown
ClinVar/ Alabama/ HGMD	c.1079T>C	29671905	p.(Leu360Pro)	11	0.99538	0.917	C0	0.02	1	disease causing	1		-43			74.7338	3.02107	22			43.692		-	-	-	-	-	-	-	rs74315492		Pathogenic (1)	Germline	Pathogenic(Last reviewed: Jun 10, 1993)	RCV000003443.2	PS3, PS4(supporting), PM2, PP3	8	0.97493	Likely pathogenic (b)	Associated	8379998, 8882871, 11779178, 31015291, 10861283, 11535133, 9425229, 10669747, 7535084
ClinVar	c.1088T>A	29671914	p.(Met363Lys)	11	0.918055	0.353	C0	0.02	0.008	disease causing	0.997		-34			74.7338	3.02107	31			43.692		-	-	-	-	-	-	-			VUS (1)	germline	Uncertain significance(Last reviewed: Oct 25, 2019)	RCV001245353.1	PM2, BP4	1	0.187706	Uncertain sig (cold)	Unknown
ClinVar	c.1088T>G	29671914	p.(Met363Arg)	11	0.928029	0.383	C0	0.02	0.073	disease causing	0.997		-34			74.7338	3.02107	31			43.692		-	-	-	-	-	-	-			VUS (1)	germline	Uncertain significance(Last reviewed: Feb 15, 2019)	RCV001052574.1	PM2, BP4	1	0.187706	Uncertain sig (cold)	Unknown
Literature	c.1091A>T	29671917	p.(Lys364Ile)	11	0.98733	0.645	C0	0.03	0.452	disease causing	1		-31			74.7338	3.02107	19			60.1444		-	-	-	-	-	-	-				somatic			PM2 +	2	0.324593	Uncertain sig (Cool)	Unknown	11779178, 8162073
ClinVar	c.1092A>T	29671918	p.(Lys364Asn)	11	0.732689	0.352	C0	0.09	0.452	disease causing	0.993		-30			74.7338	3.02107	20			60.1444		-	-	-	-	-	-	-	rs1601644296		VUS (1)	germline	Uncertain significance(Last reviewed: Mar 30, 2019)	RCV001017255.1	PM2, BP4	1	0.187706	Uncertain sig (cold)	Unknown
ClinVar	c.1103C>T	29671929	p.(Thr368Ile)	11	0.381685	0.129	C0	0.31	0.096	polymorphism	1		-19			74.7338	3.02107	16					-	-	-	-	-	-	-	rs1556000214		VUS (1)	germline	Uncertain significance(Last reviewed: Jan 18, 2018)	RCV000632656.1	PM2, BP4	1	0.187706	Uncertain sig (cold)	Unknown
ClinVar	c.1105A>G	29671931	p.(Met369Val)	11	0.173958	0.297	C0	0.44	0.003	disease causing	0.812		-17			74.7338	3.02107	1			45.7255		-	-	-	-	-	-	-	rs1325119842		VUS (1)	germline	Uncertain significance(Last reviewed: Jun 12, 2019)	RCV001240544.1	PM2, BP4	1	0.187706	Uncertain sig (cold)	Unknown
ClinVar	c.1112A>G	29671938	p.(Asn371Ser)	11	0.393892	0.425	C0	0.13	0.186	disease causing	1		-10			74.7338	3.02107	8			45.7255		-	-	-	-	-	-	-	rs577940601	2.8e-05	VUS (1)	germline	Uncertain significance(Last reviewed: Dec 27, 2019)	RCV001038394.1	None applied	0	0.1	Uncertain sig (ice cold)	Unknown
ClinVar	c.1113C>G	29671939	p.(Asn371Lys)	11	0.899701	0.463	C0	0.08	0.903	disease causing	1		-9			74.7338	3.02107	-5			52.1416		-	-	-	-	-	-	-	rs142459414		VUS (1)	unknown	Uncertain significance(Last reviewed: Jul 2, 2018)	RCV000709609.1	PM2	2	0.324593	Uncertain sig (Cool)	Unknown
LOVD	c.1123A>G	29673269	p.(Met375Val)	12	0.771262	0.259	C0	0.35	0.002	disease causing	0.999	New Donor Site?	0	80.4121	3.79681	84.323	4.7607						-	-	-	-	-	-	-			VUS	Unknown	VUS		PM2, BP4	1	0.187706	Uncertain sig (cold)	Unknown
ClinVar	c.1124T>C	29673270	p.(Met375Thr)	12	0.733055	0.32	C0	0.17	0.14	disease causing	1		1	80.4121	3.79681	80.4121	2.37062	0	42.2014		42.1552		-	-	-	-	-	-	-	rs1556000763		VUS (1)	germline	Uncertain significance(Last reviewed: Oct 24, 2018)	RCV000538145.2	PM2, BP4	1	0.187706	Uncertain sig (cold)	Unknown
ClinVar	c.1126C>T	29673272	p.(Arg376Trp)	12	0.996493	0.676	C35	0	1	disease causing	1		3	80.4121	3.79681	80.4121	3.79681	2	42.2014		51.716		-	-	-	-	-	-	-	rs867367858	1.1e-05	VUS (1)	germline	Uncertain significance(Last reviewed: May 14, 2019)	RCV001224602.1	None applied	0	0.1	Uncertain sig (ice cold)	Unknown
ClinVar	c.1127G>A	29673273	p.(Arg376Gln)	12	0.976977	0.616	C0	0.03	0.999	disease causing	1		4	80.4121	3.79681	80.4121	3.79681	-2				1.08057	0.1792	0	0.0001	0	0.1792	AG	2	rs996964764	1.1e-05	VUS (2)	germline	Uncertain significance(Last reviewed: Nov 25, 2019)	RCV000564289.1|RCV000792747.2	None applied	0	0.1	Uncertain sig (ice cold)	Unknown
ClinVar	c.1127G>T	29673273	p.(Arg376Leu)	12	0.95904	0.709	C35	0.01	0.998	disease causing	1		4	80.4121	3.79681	80.4121	3.79681	-2				1.08057	-	-	-	-	-	-	-	rs996964764	6e-06	VUS (1)	germline	Uncertain significance(Last reviewed: Jan 13, 2018)	RCV001145335.1	PP3	1	0.187706	Uncertain sig (cold)	Unknown
ClinVar	c.1129T>G	29673275	p.(Ser377Ala)	12	0.926214	0.531	C0	0.64	0.995	disease causing	1		6	80.4121	3.79681	80.4121	3.79681	0				1.08057	-	-	-	-	-	-	-	rs1569305865		VUS (1)	germline	Uncertain significance(Last reviewed: Oct 19, 2019)	RCV000705527.2	PM2	2	0.324593	Uncertain sig (Cool)	Unknown
Manchester	c.1148T>C	29673294	p.(Leu383Pro)	12	0.993205	0.725	C0	0.03	1	disease causing	1		25	80.4121	3.79681	80.4121	3.79681	19				1.08057	-	-	-	-	-	-	-							PM2, PP3	3	0.499875	Uncertain sig (Tepid)	Associated
Literature	c.1159A>G	29673305	p.(Lys387Glu)	12	0.989419	0.754	C0	0.02	0.999	disease causing	1	Acceptor site?	36	80.4121	3.79681	80.4121	3.79681	30				1.08057	-	-	-	-	-	-	-				somatic			PM2, PP3	3	0.499875	Uncertain sig (Tepid)	Associated	10790227
ClinVar	c.1163C>T	29673309	p.(Ala388Val)	12	0.844265	0.531	C0	0.02	0.45	disease causing	1	Cryptic Acceptor Strongly Activated?	40	80.4121	3.79681	80.4121	3.79681	34				1.08057	-	-	-	-	-	-	-	rs587778553		VUS (1)	germline	Uncertain significance(Last reviewed: Jul 3, 2019)	RCV001010065.1|RCV000121643.1	PM2	2	0.324593	Uncertain sig (Cool)	Unknown
ClinVar	c.1165C>G	29673311	p.(Gln389Glu)	12	0.860532	0.378	C0	0.03	0.589	disease causing	1		42	80.4121	3.79681	80.4121	3.79681	36				1.08057	-	-	-	-	-	-	-			1	germline	Uncertain significance	RCV001320554.1	PM2, BP4	1	0.187706	Uncertain sig (cold)	Unknown
ClinVar	c.1174G>A	29673320	p.(Glu392Lys)	12	0.906086	0.657	C0	0.02	1	disease causing	1		51	80.4121	3.79681	80.4121	3.79681	45				1.08057	-	-	-	-	-	-	-	rs1026724985	4e-06	1	germline	Uncertain significance	RCV001305131.1	None applied	0	0.1	Uncertain sig (ice cold)	Unknown	24786638
Literature	c.1175A>T	29673321	p.(Glu392Val)	12	0.998382	0.708	C15	0	1	disease causing	1		52	80.4121	3.79681	80.4121	3.79681	46				1.08057	-	-	-	-	-	-	-				somatic			PM2, PP3	3	0.499875	Uncertain sig (Tepid)	Associated	16983642, 11448944, 10606247.
ClinVar	c.1183G>T	29673329	p.(Ala395Ser)	12	0.966713	0.512	C0	0.54	0.976	disease causing	1		60	80.4121	3.79681	80.4121	3.79681	54				1.08057	-	-	-	-	-	-	-	rs1601648303		VUS (1)	germline	Uncertain significance(Last reviewed: Jul 3, 2019)	RCV001010083.1	PM2	2	0.324593	Uncertain sig (Cool)	Unknown
Literature	c.1184C>T	29673330	p.(Ala395Val)	12	0.993481	0.652	C0	0.37	0.997	disease causing	1		61	80.4121	3.79681	80.4121	3.79681	2	76.5634		79.4649	7.30369	-	-	-	-	-	-	-				somatic			PM2	2	0.324593	Uncertain sig (Cool)	No	8069299
Manchester/ HGMD	c.1193T>C	29673339	p.(Leu398Pro)	12	0.995795	0.81	C0	0.08	1	disease causing	1		70	80.4121	3.79681	80.4121	3.79681	11	76.5634		79.4649	7.30369	-	-	-	-	-	-	-							PM2, PP3, PP4	4	0.675187	Uncertain sig (Warm)	Yes
LOVD	c.1195G>C	29673341	p.(Ala399Pro)	12	0.793664	0.349	C0	0.25	0.234	disease causing	1		72	80.4121	3.79681	80.4121	3.79681	13	76.5634		79.4649	7.30369	-	-	-	-	-	-	-			VUS	Unknown	VUS		PM2, BP4	1	0.187706	Uncertain sig (cold)	Associated	26073919
ClinVar	c.1207G>A	29673353	p.(Ala403Thr)	12	0.898905	0.312	C0	0.49	0.382	disease causing	1		84	80.4121	3.79681	80.4121	3.79681	-80			67.1341	4.04668	-	-	-	-	-	-	-			VUS (1)	germline	Uncertain significance(Last reviewed: Oct 11, 2019)	RCV001230738.1	PM2, BP4	1	0.187706	Uncertain sig (cold)	Unknown
ClinVar	c.1207G>T	29673353	p.(Ala403Ser)	12	0.85723	0.311	C0	0.72	0.448	disease causing	1		84	80.4121	3.79681	80.4121	3.79681	-80			67.1341	4.04668	-	-	-	-	-	-	-			1	germline	Uncertain significance	RCV001352257.1	PM2, BP4	1	0.187706	Uncertain sig (cold)	Unknown
ClinVar	c.1231C>T	29673377	p.(Arg411Cys)	12	0.883261	0.628	C65	0	1	disease causing	1		108	80.4121	3.79681	80.4121	3.79681	-56			67.1341	4.04668	-	-	-	-	-	-	-	rs773296925	2.9e-05	VUS (2)	germline/ unknown	Uncertain significance(Last reviewed: Apr 27, 2019)	RCV000791140.1|RCV000687839.2	None applied	0	0.1	Uncertain sig (ice cold)	Unknown	33173047
ClinVar	c.1232G>A	29673378	p.(Arg411His)	12	0.875768	0.667	C25	0	1	disease causing	1		-108			87.5642	8.40856	-55			67.1341	4.04668	-	-	-	-	-	-	-	rs201214090	2.9e-05	VUS (5)	germline/ unknown	Uncertain significance(Last reviewed: Dec 5, 2019)	RCV001198705.1|RCV001249076.1|RCV000765629.1|RCV001010465.1|RCV000632640.3	None applied	0	0.1	Uncertain sig (ice cold)	Associated
ClinVar	c.1234A>C	29673380	p.(Ile412Leu)	12	0.711714	0.096	C0	1	0.002	disease causing	1		-106			87.5642	8.40856	-53			67.1341	4.04668	-	-	-	-	-	-	-			VUS (1)	germline	Uncertain significance(Last reviewed: Sep 6, 2019)	RCV001209061.1	PM2, BP4	1	0.187706	Uncertain sig (cold)	Unknown
Manchester/ ClinVar/ HGMD	c.1237A>G	29673383	p.(Lys413Glu)	12	0.359299	0.381	C0	0.17	0.002	disease causing	1		-103			87.5642	8.40856	-50			67.1341	4.04668	-	-	-	-	-	-	-	rs766974263	4e-06		germline			BP4 +	-1	0.050716	Uncertain sig (ice cold)	Associated	21383154, 11448944, 24309211, 9466988, 9486775
Alabama/ ClinVar	c.1243A>G	29673389	p.(Thr415Ala)	12	0.921601	0.297	C0	0.28	0.005	disease causing	1		-97			87.5642	8.40856	-44			67.1341	4.04668	-	-	-	-	-	-	-			VUS (1)				PM2, BP4	1	0.187706	Uncertain sig (cold)	Associated	16983642
ClinVar/ HGMD	c.1252C>T	29673398	p.(Arg418Cys)	12	0.970447	0.683	C25	0.01	0.999	disease causing	1		-88			87.5642	8.40856	-35			67.1341	4.04668	-	-	-	-	-	-	-	rs765540111	2.5e-05	VUS (2)	germline/ somatic	Uncertain significance(Last reviewed: Nov 15, 2019)	RCV000692241.3|RCV001010549.1	None applied +	0	0.1	Uncertain sig (ice cold)	Associated	8012353
ClinVar/ Alabama	c.1253G>A	29673399	p.(Arg418His)	12	0.95141	0.446	C0	0.05	0.995	disease causing	1		-87			87.5642	8.40856	-34			67.1341	4.04668	-	-	-	-	-	-	-	rs548217466	8e-06	VUS (2)	germline	Uncertain significance(Last reviewed: Sep 23, 2020)	RCV000569005.2|RCV000466433.2	None applied +	0	0.1	Uncertain sig (ice cold)	Associated
ClinVar	c.1256C>T	29673402	p.(Thr419Met)	12	0.968192	0.455	C0	0.04	0.942	disease causing	0.983		-84			87.5642	8.40856	-31			67.1341	4.04668	-	-	-	-	-	-	-							PM2	2	0.324593	Uncertain sig (Cool)	Associated	26342709
ClinVar	c.1264G>A	29673410	p.(Glu422Lys)	12	0.988519	0.687	C0	0.22	0.951	disease causing	1		-76			87.5642	8.40856	-23			67.1341	4.04668	-	-	-	-	-	-	-			VUS (1)	germline	Uncertain significance(Last reviewed: Oct 5, 2019)	RCV001229613.1	PM2	2	0.324593	Uncertain sig (Cool)	Unknown
ClinVar	c.1270C>A	29673416	p.(Arg424Ser)	12	0.725055	0.368	C15	0.13	0.044	disease causing	1		-70			87.5642	8.40856	-17			67.1341	4.04668	-	-	-	-	-	-	-	rs763826793		VUS (2)	germline	Uncertain significance(Last reviewed: Nov 26, 2018)	RCV000811524.1|RCV001010652.1	PM2, BP4	1	0.187706	Uncertain sig (cold)	Unknown
ClinVar	c.1270C>G	29673416	p.(Arg424Gly)	12	0.539041	0.549	C15	0.11	0.54	disease causing	1		-70			87.5642	8.40856	-17			67.1341	4.04668	-	-	-	-	-	-	-	rs763826793		VUS (1)	germline	Uncertain significance(Last reviewed: Jan 12, 2018)	RCV000323107.2	PM2	2	0.324593	Uncertain sig (Cool)	Unknown
ClinVar	c.1270C>T	29673416	p.(Arg424Cys)	12	0.763914	0.579	C25	0.03	0.995	disease causing	1		-70			87.5642	8.40856	-17			67.1341	4.04668	-	-	-	-	-	-	-	rs763826793	4e-06	VUS (1)	germline	Uncertain significance(Last reviewed: Dec 11, 2019)	RCV000795518.2	None applied +	0	0.1	Uncertain sig (ice cold)	Unknown	33209614
LOVD/ ClinVar/ Alabama	c.1271G>A	29673417	p.(Arg424His)	12	0.391935	0.31	C0	0.23	0.156	disease causing	1		-69			87.5642	8.40856	-16			67.1341	4.04668	-	-	-	-	-	-	-	rs751182657	2.4e-05	VUS (3)	germline	benign/ VUS clinvar	RCV001010660.2|RCV001218134.1|RCV000997900.1	BP4	-1	0.050716	Uncertain sig (ice cold)	Associated
ClinVar	c.1271G>T	29673417	p.(Arg424Leu)	12	0.343664	0.322	C0	0.36	0.004	disease causing	1		-69			87.5642	8.40856	-16			67.1341	4.04668	-	-	-	-	-	-	-	rs751182657	2e-05	VUS (1)	germline	Uncertain significance(Last reviewed: Sep 12, 2019)	RCV000558170.3	BP4	-1	0.050716	Uncertain sig (ice cold)	Unknown
ClinVar	c.1280A>C	29673426	p.(Glu427Ala)	12	0.985126	0.735	C15	0.02	0.99	disease causing	1		-60			87.5642	8.40856	-7			67.1341	4.04668	-	-	-	-	-	-	-			VUS (1)	germline	Uncertain significance(Last reviewed: Mar 28, 2019)	RCV001062818.1	PM2, PP3	3	0.499875	Uncertain sig (Tepid)	Unknown
ClinVar	c.1288G>T	29673434	p.(Val430Leu)	12	0.317352	0.351	C0	0.42	0.001	disease causing	0.999		-52			87.5642	8.40856	1			67.1341	4.04668	0	0	0.1293	0	0.1293	DG	14	rs1361867592	4e-06	VUS (1)	germline	Uncertain significance(Last reviewed: Feb 1, 2019)	RCV000551522.2	BP4	-1	0.050716	Uncertain sig (ice cold)	Unknown
ClinVar	c.1297G>A	29673443	p.(Ala433Thr)	12	0.799085	0.379	C0	0.09	0.134	disease causing	1		-43			87.5642	8.40856	10			67.1341	4.04668	-	-	-	-	-	-	-	rs1449875899		1	germline	Uncertain significance	RCV001302745.1	PM2, BP4	1	0.187706	Uncertain sig (cold)	Unknown
ClinVar	c.1298C>T	29673444	p.(Ala433Val)	12	0.702135	0.561	C0	0.02	0.974	disease causing	1		-42			87.5642	8.40856	11			67.1341	4.04668	-	-	-	-	-	-	-	rs779721863	2.9e-05	VUS (1)	germline	Uncertain significance(Last reviewed: Nov 16, 2019)	RCV001226115.1	None applied +	0	0.1	Uncertain sig (ice cold)	Unknown
ClinVar	c.1300G>A	29673446	p.(Glu434Lys)	12	0.59545	0.456	C15	0.02	0.223	disease causing	1	Cryptic Donor Strongly Activated?	-40			87.5642	8.40856	13			67.1341	4.04668	0	0	0.3157	0.0027	0.3157	DG	2	rs992662337	1.6e-05	VUS (1)	germline	Uncertain significance(Last reviewed: Dec 27, 2017)	RCV000632645.1	None applied +	0	0.1	Uncertain sig (ice cold)	Unknown
ClinVar	c.1301A>G	29673447	p.(Glu434Gly)	12	0.990782	0.776	C15	0.01	0.961	disease causing	1		-39			87.5642	8.40856	14			67.1341	4.04668	0	0	0.1859	0	0.1859	DG	-14	rs1601648832		VUS (1)	germline	Uncertain significance(Last reviewed: Dec 29, 2019)	RCV000800642.2	PM2, PP3	3	0.499875	Uncertain sig (Tepid)	Unknown
ClinVar	c.1303G>A	29673449	p.(Val435Met)	12	0.75197	0.389	C0	0.34	0.001	disease causing	0.705		-37			87.5642	8.40856	16			67.1341	4.04668	-	-	-	-	-	-	-	rs772334382		VUS (1)	germline	Uncertain significance(Last reviewed: Nov 20, 2019)	RCV001010869.1	PM2, BP4	1	0.187706	Uncertain sig (cold)	Associated	19234911
ClinVar	c.1303G>T	29673449	p.(Val435Leu)	12	0.172478	0.352	C0	0.7	0	disease causing	0.646		-37			87.5642	8.40856	16			67.1341	4.04668	-	-	-	-	-	-	-	rs772334382	8e-06	VUS (1)	germline	Uncertain significance(Last reviewed: Jan 31, 2017)	RCV000525241.1	BP4	-1	0.050716	Uncertain sig (ice cold)	Unknown
ClinVar	c.1336A>G	29673482	p.(Arg446Gly)	12	0.971892	0.731	C0	0.26	0.908	disease causing	1	Possible effect	-4			87.5642	8.40856	2					0	0	0.6432	0.0528	0.6432	DG	-34			VUS (1)	germline	Uncertain significance(Last reviewed: Dec 5, 2019)	RCV001059235.1	PM2, PP3	3	0.499875	Uncertain sig (Tepid)	Unknown
Manchester/ HGMD	c.1340G>A	29673486	p.(Arg447Lys)	12	0.900351	0.53	C0	0.59	0.995	disease causing	1	Possible effect	0			75.4281	3.70809						0	0	0.6141	0.4121	0.6141	DG	-38					likely pathogenic		PM2, PP3	3	0.499875	Uncertain sig (Tepid)	Associated
ClinVar	c.1340G>T	29673486	p.(Arg447Met)	12	0.987972	0.812	C0	0.07	1	disease causing	1	Possible effect	0			74.9492	4.1739						0	0	0.6429	0.3713	0.6429	DG	-38			VUS (1)	germline	Uncertain significance(Last reviewed: May 24, 2019)	RCV001054899.1	PM2, PP3	3	0.499875	Uncertain sig (Tepid)	Associated
ClinVar	c.1342G>A	29674837	p.(Ala448Thr)	13	0.872153	0.242	C0	0.15	0.023	disease causing	1		1	95.1442	11.5632	95.1442	12.0183						-	-	-	-	-	-	-			VUS (1)	germline	Uncertain significance(Last reviewed: Oct 4, 2019)	RCV001240426.1	PM2, BP4	1	0.187706	Uncertain sig (cold)	Unknown
ClinVar	c.1343C>G	29674838	p.(Ala448Gly)	13	0.949428	0.264	C0	0.13	0.006	disease causing	1		2	95.1442	11.5632	95.1442	11.1978	1			65.4666		-	-	-	-	-	-	-			1	germline	Uncertain significance	RCV001295382.1	PM2, BP4	1	0.187706	Uncertain sig (cold)	Unknown
literature	c.1351G>A	29674846	p.(Ala451Thr)	13	0.956743	0.451	C0	0.22	0.476	disease causing	1		10	95.1442	11.5632	95.1442	11.5632	9			65.4666		-	-	-	-	-	-	-				somatic			PM2	2	0.324593	Uncertain sig (Cool)	No	22081132
ClinVar	c.1357C>G	29674852	p.(Gln453Glu)	13	0.890741	0.332	C0	0.05	0.016	disease causing	1		16	95.1442	11.5632	95.1442	11.5632	15			65.4666		-	-	-	-	-	-	-	rs1556001358		VUS (1)	germline	Uncertain significance(Last reviewed: Jun 14, 2018)	RCV000632643.2	PM2, BP4	1	0.187706	Uncertain sig (cold)	Unknown
ClinVar	c.1364A>G	29674859	p.(Lys455Arg)	13	0.709536	0.368	C0	0.4	0.329	disease causing	1		23	95.1442	11.5632	95.1442	11.5632	22			65.4666		-	-	-	-	-	-	-	rs1318882444	6e-06	VUS (1)	germline	Uncertain significance(Last reviewed: Jun 14, 2018)	RCV000632634.2	BP4 +	-1	0.050716	Uncertain sig (ice cold)	Unknown	24166499
ClinVar	c.1366C>G	29674861	p.(Gln456Glu)	13	0.843824	0.368	C0	0.37	0.016	disease causing	1		25	95.1442	11.5632	95.1442	11.5632	24			65.4666		-	-	-	-	-	-	-			VUS (1)	germline	Uncertain significance(Last reviewed: Jul 26, 2019)	RCV001204568.1	PM2, BP4	1	0.187706	Uncertain sig (cold)	Unknown
ClinVar	c.1370A>T	29674865	p.(Asp457Val)	13	0.997183	0.799	C25	0	0.979	disease causing	1	New Donor Site?	29	95.1442	11.5632	95.1442	11.5632	2			61.9207	0.700551	-	-	-	-	-	-	-			1	germline	Uncertain significance	RCV001343078.1	PM2, PP3	3	0.499875	Uncertain sig (Tepid)	Unknown
ClinVar	c.1373T>G	29674868	p.(Leu458Arg)	13	0.99881	0.864	C15	0.01	1	disease causing	1		32	95.1442	11.5632	95.1442	11.5632	5			61.9207	0.700551	-	-	-	-	-	-	-	rs1457638896		VUS (1)	germline	Uncertain significance(Last reviewed: Oct 15, 2019)	RCV001242605.1	PM2, PP3	3	0.499875	Uncertain sig (Tepid)	Unknown
ClinVar	c.1384C>T	29674879	p.(Arg462Cys)	13	0.993579	0.601	C25	0.01	1	disease causing	1		43	95.1442	11.5632	95.1442	11.5632	16			61.9207	0.700551	-	-	-	-	-	-	-	rs771143279	1.1e-05	1	germline	Uncertain significance	RCV001339097.1	None applied	0	0.1	Uncertain sig (ice cold)	Unknown
ClinVar	c.1385G>A	29674880	p.(Arg462His)	13	0.89977	0.539	C0	0.11	0.999	disease causing	1		44	95.1442	11.5632	95.1442	11.5632	17			61.9207	0.700551	-	-	-	-	-	-	-	rs373650983	3.7e-05	VUS (2)	germline	Uncertain significance(Last reviewed: Sep 26, 2019)	RCV001011276.1|RCV000229162.6	BS1	-4	0.00590407	Likely benign	Unknown	31712784
LOVD/ ClinVar	c.1387G>A	29674882	p.(Glu463Lys)	13	0.0613564	0.433	C0	0.27	0.657	disease causing	1		46	95.1442	11.5632	95.1442	11.5632	19			61.9207	0.700551	-	-	-	-	-	-	-	rs74315503	0.000138	VUS (1)/ Likely benign (2)	germline	likely benign. Clinvar Conflicting interpretations of pathogenicity(Last reviewed: Dec 31, 2019)	RCV000574319.1|RCV000232242.6	BS1 +	-4	0.00590407	Likely benign	Unknown	7829260, 26045165
ClinVar/ Alabama	c.1391C>T	29674886	p.(Ala464Val)	13	0.880277	0.514	C0	0.04	0.994	disease causing	1		50	95.1442	11.5632	95.1442	11.5632	23			61.9207	0.700551	-	-	-	-	-	-	-	rs776109136	1.1e-05	VUS (1)	germline	Uncertain significance(Last reviewed: Nov 18, 2019)	RCV000553100.4	None applied	0	0.1	Uncertain sig (ice cold)	Associated	29975249
ClinVar	c.1396C>G	29674891	p.(Arg466Gly)	13	0.984085	0.669	C25	0.01	0.942	disease causing	1		-50	80.9448	8.68617	80.9448	8.68617	28			61.9207	0.700551	-	-	-	-	-	-	-	rs74315504		VUS (1)	germline	Uncertain significance(Last reviewed: Oct 6, 2016)	RCV000459035.1	PM2	2	0.324593	Uncertain sig (Cool)	Unknown
ClinVar	c.1397G>A	29674892	p.(Arg466Gln)	13	0.972618	0.547	C0	0.29	0.992	disease causing	1		-49	80.9448	8.68617	80.9448	8.68617	29			61.9207	0.700551	-	-	-	-	-	-	-	rs866689896		VUS (2)	germline	Uncertain significance(Last reviewed: Oct 17, 2019)	RCV000531371.3|RCV001011356.1	PM2	2	0.324593	Uncertain sig (Cool)	Unknown
ClinVar	c.1397G>T	29674892	p.(Arg466Leu)	13	0.938685	0.705	C25	0.01	0.106	disease causing	1		-49	80.9448	8.68617	80.9448	8.68617	29			61.9207	0.700551	-	-	-	-	-	-	-							PM2, PP3	3	0.499875	Uncertain sig (Tepid)	Unknown
ClinVar	c.1400G>A	29674895	p.(Arg467Lys)	13	0.413095	0.303	C0	0.28	0.016	disease causing	1		-46	80.9448	8.68617	80.9448	8.68617	32			61.9207	0.700551	-	-	-	-	-	-	-	rs1294032875	5e-06	VUS (2)	germline	Uncertain significance(Last reviewed: Dec 2, 2019)	RCV000810207.2|RCV001011380.1	BP4	-1	0.050716	Uncertain sig (ice cold)	Unknown	22081132
Mastermind	c.1409A>G	29674904	p.(Gln470Arg)	13	0.88926	0.378	C0	0.41	0.436	Disease causing	0.996		-37	80.9448	8.68617	80.9448	8.68617	20	55.7395		65.332		-	-	-	-	-	-	-				somatic			PM2, BP4	1	0.187706	Uncertain sig (cold)	No	28524162
Mastermind	c.1409A>T	29674904	p.(Gln470Leu)	13	0.910694	0.274	C0	0.2	0.005	Disease causing	1		-37	80.9448	8.68617	80.9448	8.68617	20	55.7395		65.332		-	-	-	-	-	-	-				somatic			PM2, BP4	1	0.187706	Uncertain sig (cold)	No	21727090
ClinVar	c.1439C>A	29674934	p.(Thr480Lys)	13	0.497839	0.3	C0	0.91	0.011	polymorphism	1		-7	80.9448	8.68617	80.9448	8.68617	0	57.4291	2.32789	58.6041	1.34059	-	-	-	-	-	-	-	rs145666157		VUS (1)	germline	Uncertain significance(Last reviewed: Mar 11, 2019)	RCV001011577.1	PM2, BP4	1	0.187706	Uncertain sig (cold)	Unknown
ClinVar/ Alabama	c.1439C>T	29674934	p.(Thr480Met)	13	0.0719053	0.215	C0	0.11	0.496	polymorphism	1		-7	80.9448	8.68617	80.9448	8.68617	0	57.4291	2.32789	58.1251	1.85352	-	-	-	-	-	-	-	rs145666157	0.000113	VUS (2)	germline	Benign/Likely benign(Last reviewed: Sep 24, 2020)	RCV000361452.7|RCV001011579.2	PP4, BP4, BS1	-4	0.00590407	Likely benign	Yes	25931164
ClinVar	c.1442A>G	29674937	p.(Tyr481Cys)	13	0.973372	0.582	C0	0.16	0.431	disease causing	1		-4	80.9448	8.68617	80.9448	8.68617	3	57.4291	2.32789	53.0667	1.85352	-	-	-	-	-	-	-			1	germline	Uncertain significance	RCV001307236.1	PM2	2	0.324593	Uncertain sig (Cool)	Unknown
ClinVar	c.1445C>G	29674940	p.(Pro482Arg)	13	0.419404	0.251	C0	0.06	0.025	disease causing	0.546		-1	80.9448	8.68617	80.8983	8.18959						-	-	-	-	-	-	-	rs766339217	1.5e-05	VUS (2)	germline	Uncertain significance(Last reviewed: Jul 19, 2019)	RCV000571543.1|RCV001048459.1	BP4	-1	0.050716	Uncertain sig (ice cold)	Unknown
ClinVar/ Alabama	c.1445C>T	29674940	p.(Pro482Leu)	13	0.306724	0.203	C0	0.03	0	disease causing	0.997		-1	80.9448	8.68617	81.348	8.04975						-	-	-	-	-	-	-	rs766339217	1.2e-05	VUS (1?)	germline	Uncertain significance(Last reviewed: Dec 13, 2019)	RCV000632635.4	BP4	-1	0.050716	Uncertain sig (ice cold)	Associated
ClinVar	c.1447C>G	29678196	p.(Pro483Ala)	14	0.287908	0.208	C0	1	0	disease causing	0.969		0	86.0188	6.03988	91.7773	7.20485						-	-	-	-	-	-	-			VUS (1)	germline	Uncertain significance(Last reviewed: Dec 20, 2019)	RCV001051265.1	PM2, BP4	1	0.187706	Uncertain sig (Cold)	Unknown
ClinVar	c.1450A>G	29678199	p.(Met484Val)	14	0.0440928	0.172	C0	0.28	0	disease causing	0.982		3	86.0188	6.03988	86.0188	6.03988	1			55.4822		-	-	-	-	-	-	-	rs1182896077	8e-06	VUS (2)	germline	Uncertain significance(Last reviewed: Jan 21, 2019)	RCV001011649.1|RCV000632644.1	BP4	-1	0.050716	Uncertain sig (ice cold)	Unknown
ClinVar	c.1451T>C	29678200	p.(Met484Thr)	14	0.0299511	0.236	C0	0.47	0	disease causing	0.999		4	86.0188	6.03988	86.0188	6.03988	2			55.4822		-	-	-	-	-	-	-	rs141538143	0.000269	VUS (1)/ Likely benign (1)/ Benign (1)/ not provided (1)	germline/ unknown	Conflicting interpretations of pathogenicity(Last reviewed: Dec 31, 2019)	RCV000571402.1|RCV000121644.1|RCV000229917.6	BS1, BP4	-5	0.00284758	Likely benign	Unknown
ClinVar	c.1453A>T	29678202	p.(Asn485Tyr)	14	0.84363	0.268	C0	0.11	0.001	disease causing	0.993	Cryptic Acceptor Strongly Activated?	6	86.0188	6.03988	86.0188	6.03988	2			58.1251	1.85352	0.5217	0.019	0	0	0.5217	AG	13	rs1601658875		VUS (2)	germline	Uncertain significance(Last reviewed: Dec 12, 2019)	RCV001052829.1|RCV001011659.1	PM2, PP3	3	0.499875	Uncertain sig (Tepid)	Unknown
ClinVar	c.1459A>C	29678208	p.(Ile487Leu)	14	0.0595595	0.203	C0	0.22	0	polymorphism	1	Cryptic Acceptor Strongly Activated?	12	86.0188	6.03988	86.0188	6.03988	8			58.1251	1.85352	-	-	-	-	-	-	-	rs147506929		VUS (2)	germline	Uncertain significance(Last reviewed: Apr 15, 2019)	RCV001045754.1|RCV001011680.1	PM2, BP4	1	0.187706	Uncertain sig (Cold)	Unknown
Mastermind	c.1459A>G	29678208	p.(Ile487Val)	14	0.0521834	0.156	C0	0.48	0	Polymorphism	1		12	86.0188	6.03988	86.0188	6.03988	8			58.1251	1.85352	-	-	-	-	-	-	-	rs147506929	8e-06		somatic			BP4	-1	0.050716	Uncertain sig (Ice cold)	No	21727090
ClinVar	c.1460T>C	29678209	p.(Ile487Thr)	14	0.54552	0.256	C0	0.06	0	polymorphism	1		13	86.0188	6.03988	86.0188	6.03988	9			58.1251	1.85352	-	-	-	-	-	-	-	rs1601658904		VUS (1)	germline	Uncertain significance(Last reviewed: Oct 30, 2018)	RCV000807873.1	PM2, BP4	1	0.187706	Uncertain sig (cold)	Unknown
ClinVar	c.1463C>T	29678212	p.(Pro488Leu)	14	0.475299	0.306	C0	0.03	0.004	polymorphism	0.998	Cryptic Acceptor Strongly Activated?	16	86.0188	6.03988	86.0188	6.03988	12			58.1251	1.85352	-	-	-	-	-	-	-	rs1173959854	3.2e-05	VUS (1)	germline	Uncertain significance(Last reviewed: Aug 21, 2019)	RCV001011703.1	BP4	-1	0.050716	Uncertain sig (Ice cold)	Unknown
ClinVar	c.1468C>T	29678217	p.(Pro490Ser)	14	0.0692539	0.163	C0	0.9	0	polymorphism	1		21	86.0188	6.03988	86.0188	6.03988	17			58.1251	1.85352	-	-	-	-	-	-	-	rs776076922	1.2e-05	VUS (1)	germline	Uncertain significance(Last reviewed: Sep 22, 2018)	RCV000817812.1	BP4	-1	0.050716	Uncertain sig (ice cold)	Unknown
LOVD/ ClinVar	c.1469C>T	29678218	p.(Pro490Leu)	14	0.137411	0.211	C0	0.26	0	polymorphism	1		22	86.0188	6.03988	86.0188	6.03988	18			58.1251	1.85352	-	-	-	-	-	-	-	rs765100922	1.6e-05	VUS (2)	germline	VUS. Clinvar Uncertain significance(Last reviewed: Nov 16, 2019)	RCV000688163.3|RCV001011729.1	BP4	-1	0.050716	Uncertain sig (ice cold)	Unknown
ClinVar	c.1480G>C	29678229	p.(Asp494His)	14	0.704222	0.588	C0	0.48	0.916	disease causing	1		33	86.0188	6.03988	86.0188	6.03988	29			58.1251	1.85352	-	-	-	-	-	-	-			VUS (1)	germline	Uncertain significance(Last reviewed: Oct 30, 2019)	RCV001247953.1	PM2	2	0.324593	Uncertain sig (Cool)	Unknown
ClinVar	c.1484T>G	29678233	p.(Ile495Arg)	14	0.566369	0.206	C0	0.35	0.036	disease causing	0.992	New Acceptor Site?	37	86.0188	6.03988	86.0188	6.03988	-1			83.1283	8.3013	-	-	-	-	-	-	-	rs1556002511		VUS (1)	germline	Uncertain significance(Last reviewed: Jun 12, 2017)	RCV000552063.1	PM2, PP3	3	0.499875	Uncertain sig (Tepid)	Unknown
ClinVar/ HGMD	c.1490G>C	29678239	p.(Ser497Thr)	14	0.335294	0.405	C0	0.08	0.003	disease causing	0.986		43	86.0188	6.03988	86.0188	6.03988	5			83.1283	8.3013	-	-	-	-	-	-	-	rs900545157	8e-06	VUS (3)	germline	Uncertain significance(Last reviewed: Dec 12, 2019)	RCV000455655.1|RCV000804584.2|RCV001011871.1	PP4	1	0.187706	Uncertain sig (cold)	Yes	15684865, 16983642
ClinVar	c.1501A>G	29678250	p.(Ile501Val)	14	0.0751007	0.125	C0	0.88	0	polymorphism	0.595	Cryptic Acceptor Strongly Activated?	54	86.0188	6.03988	86.0188	6.03988	16			83.1283	8.3013	-	-	-	-	-	-	-	rs1315864916	4e-06	VUS (1)	germline	Uncertain significance(Last reviewed: Mar 22, 2018)	RCV000696206.1	BP4	-1	0.050716	Uncertain sig (Ice cold)	Unknown
ClinVar	c.1502T>C	29678251	p.(Ile501Thr)	14	0.103032	0.155	C0	0.54	0	disease causing	0.825		55	86.0188	6.03988	86.0188	6.03988	17			83.1283	8.3013	-	-	-	-	-	-	-	rs767682136	1.2e-05	VUS (2)	germline	Uncertain significance(Last reviewed: Jun 2, 2019)	RCV000632646.3|RCV001011925.1	BP4	-1	0.050716	Uncertain sig (ice cold)	Unknown
ClinVar	c.1511G>A	29678260	p.(Ser504Asn)	14	0.910333	0.405	C0	0.55	0.001	disease causing	1		-63			77.3836	6.93316	26			83.1283	8.3013	-	-	-	-	-	-	-	rs756366940		VUS (1)	germline	Uncertain significance(Last reviewed: Dec 17, 2018)	RCV000818645.1	PM2, PP3	3	0.499875	Uncertain sig (Tepid)	Unknown
ClinVar	c.1511G>T	29678260	p.(Ser504Ile)	14	0.336821	0.459	C0	0.02	0.006	disease causing	1		-63			77.3836	6.93316	26			83.1283	8.3013	-	-	-	-	-	-	-	rs756366940	8e-06	1	germline	Uncertain significance	RCV001347799.1	PP3	1	0.187706	Uncertain sig (cold)	Unknown
ClinVar	c.1517C>G	29678266	p.(Ser506Cys)	14	0.874538	0.555	C0	0.02	0.698	disease causing	1		-57			77.3836	6.93316	32			83.1283	8.3013	-	-	-	-	-	-	-	rs970051210		VUS (1)	germline	Uncertain significance(Last reviewed: Jun 21, 2018)	RCV000697559.1	PM2	2	0.324593	Uncertain sig (Cool)	Unknown
ClinVar	c.1522G>A	29678271	p.(Asp508Asn)	14	0.571007	0.592	C0	0.49	0.946	disease causing	1		-52			77.3836	6.93316	37			83.1283	8.3013	-	-	-	-	-	-	-	rs749326764	2e-05	VUS (1)	germline	Uncertain significance(Last reviewed: Jan 21, 2020)	RCV001012002.1	None applied	0	0.1	Uncertain sig (ice cold)	Unknown	27284491, 30239046
ClinVar	c.1522G>T	29678271	p.(Asp508Tyr)	14	0.990131	0.805	C0	0.1	0.108	disease causing	1	Cryptic Acceptor Strongly Activated?	-52			77.3836	6.93316	37			83.1283	8.3013	-	-	-	-	-	-	-	rs749326764		VUS (1)	germline	Uncertain significance(Last reviewed: Oct 3, 2019)	RCV001234764.1	PM2, PP3	3	0.499875	Uncertain sig (Tepid)	Unknown
ClinVar	c.1529A>G	29678278	p.(Lys510Arg)	14	0.905917	0.337	C0	0.19	0.005	disease causing	1	New Acceptor Site?	-45			77.3836	6.93316	44			83.1283	8.3013	-	-	-	-	-	-	-	rs886057337	3.2e-05	VUS (1)	germline	Uncertain significance(Last reviewed: Jan 13, 2018)	RCV000264227.2	PP3	1	0.187706	Uncertain sig (cold)	Unknown
Alabama	c.1531G>T	29678280	p.(Asp511Tyr)	14	0.990861	0.852	C0	0.01	0.963	disease causing	1		-43			77.3836	6.93316	1			88.1584	6.83443	-	-	-	-	-	-	-							PM2, PP3	3	0.499875	Uncertain sig (Tepid)	Associated
Alabama/ Literature	c.1532A>G	29678281	p.(Asp511Gly)	14	0.951699	0.792	C0	0.03	0.022	disease causing	1	New Donor Site?	-42			77.3836	6.93316	2			88.1584	6.83443	0.0159	0	0.973	0.1528	0.973	DG	-1							PS3, PM2, PP4	7	0.949236	Likely pathogenic (b)	Yes	28409725
ClinVar	c.1540A>C	29678289	p.(Met514Leu)	14	0.878079	0.317	C0	0.13	0.002	disease causing	1		-34			77.3836	6.93316	10			88.1584	6.83443	-	-	-	-	-	-	-			1	germline	Uncertain significance	RCV001350594.1	PM2, BP4	1	0.187706	Uncertain sig (cold)	Unknown
LOVD/ ClinVar/ HGMD	c.1540A>G	29678289	p.(Met514Val)	14	0.0659884	0.656	C0	0.07	0.003	disease causing	1		-34			77.3836	6.93316	10			88.1584	6.83443	-	-	-	-	-	-	-	rs201527155	9.9e-05	VUS (4)/ benign (1)	germline	VUS. Clinvar Conflicting interpretations of pathogenicity(Last reviewed: Sep 8, 2020)	RCV000203209.7|RCV000565248.2	BS1, PP4 +	-3	0.0122011	Likely benign	Yes	25931164, 16983642, 26045165, 33058421
ClinVar	c.1544A>G	29678293	p.(Lys515Arg)	14	0.943886	0.511	C0	0.12	0.605	disease causing	1		-30			77.3836	6.93316	14			88.1584	6.83443	-	-	-	-	-	-	-			VUS (1)	germline	Uncertain significance(Last reviewed: Nov 5, 2019)	RCV001238097.1	PM2	2	0.324593	Uncertain sig (Cool)	Unknown
ClinVar	c.1547G>A	29678296	p.(Arg516Gln)	14	0.945427	0.356	C0	0.37	0.241	disease causing	1		-27			77.3836	6.93316	17			88.1584	6.83443	-	-	-	-	-	-	-	rs1569309694		VUS (2)	germline	Uncertain significance(Last reviewed: Nov 21, 2019)	RCV001012056.1|RCV000695910.2	PM2, BP4	1	0.187706	Uncertain sig (cold)	Unknown
LOVD/ ClinVar/ Alabama/ HGMD	c.1550T>C	29678299	p.(Leu517Pro)	14	0.993665	0.852	C0	0.02	0.376	disease causing	1		-24			77.3836	6.93316	20			88.1584	6.83443	-	-	-	-	-	-	-	rs1556002568		Pathogenic (1)	germline	VUS. Clinvar Pathogenic(Last reviewed: Nov 1, 2016)	RCV000660136.1	PM2, PP3, PP4 +	4	0.675187	Uncertain sig (Warm)	Yes	16983642, 16983642, 26045165, 33058421
ClinVar	c.1557G>A	29678306	p.(Met519Ile)	14	0.917975	0.399	C0	0.31	0.075	disease causing	1	New Acceptor Site?	-17			77.3836	6.93316	-2			70.4516	1.34128	-	-	-	-	-	-	-	rs1601659358		VUS (1)	germline	Uncertain significance(Last reviewed: Aug 28, 2018)	RCV000820145.1	PM2, PP3	3	0.499875	Uncertain sig (Tepid)	Unknown
ClinVar	c.1567A>G	29678316	p.(Lys523Glu)	14	0.964712	0.392	C0	0.01	0.097	disease causing	1		-7			77.3836	6.93316	6			68.0504		-	-	-	-	-	-	-			1	germline	Uncertain significance	RCV001297155.1	PM2, BP4	1	0.187706	Uncertain sig (cold)	Unknown
ClinVar	c.1575A>C	29681439	p.(Lys525Asn)	15	0.907903	0.417	C0	0.04	0.605	disease causing	1	Close proximity, branch point disruption?	0	81.0759	6.12902	79.2283	5.83589						0.1275	0.0096	0	0	0.1275	AG	-30			1	germline	Uncertain significance	RCV001320074.1	PM2	2	0.324593	Uncertain sig (Cool)	Unknown
LOVD/ ClinVar	c.1585A>G	29681449	p.(Met529Val)	15	0.522686	0.383	C0	0.23	0.121	disease causing	1		10	81.0759	6.12902	81.0759	6.12902	1			50.6375		-	-	-	-	-	-	-	rs1456599218				VUS		PM2, BP4	1	0.187706	Uncertain sig (cold)	Unknown
Mastermind	c.1585A>T	29681449	p.(Met529Leu)	15	0.400892	0.264	C0	1	0.001	Disease causing	1		10	81.0759	6.12902	81.0759	6.12902	1			50.6375		-	-	-	-	-	-	-				somatic			PM2, BP4	1	0.187706	Uncertain sig (cold)	No	32483240
ClinVar	c.1586T>C	29681450	p.(Met529Thr)	15	0.510418	0.431	C0	0.07	0.757	disease causing	1		11	81.0759	6.12902	81.0759	6.12902	2			50.6375		-	-	-	-	-	-	-	rs780818183	2.8e-05	VUS (2)	germline	Uncertain significance(Last reviewed: Aug 30, 2019)	RCV000703849.3|RCV000569105.1	None applied	0	0.1	Uncertain sig (ice cold)	Unknown
Literature/ HGMD	c.1598A>C	29681462	p.(Lys533Thr)	15	0.988977	0.781	C0	0.01	0.845	disease causing	1		23	81.0759	6.12902	81.0759	6.12902	14			50.6375		-	-	-	-	-	-	-				germline/ somatic			PM2, PP3, PP4 +	4	0.675187	Uncertain sig (Warm)	Yes	10790209, 10748301
ClinVar	c.1600C>T	29681464	p.(His534Tyr)	15	0.946607	0.537	C0	0.69	0.971	disease causing	1		25	81.0759	6.12902	81.0759	6.12902	16			50.6375		-	-	-	-	-	-	-	rs769370159	4e-06	VUS (1)	germline/ somatic	Uncertain significance(Last reviewed: Apr 23, 2019)	RCV001059647.1	None applied	0	0.1	Uncertain sig (ice cold)	Associated	23921927
Alabama	c.1601A>C	29681465	p.(His534Pro)	15	0.989704	0.676	C0	0.21	0.916	disease causing	1		26	81.0759	6.12902	81.0759	6.12902	17			50.6375		-	-	-	-	-	-	-							PM2, PP4	3	0.499875	Uncertain sig (Tepid)	Yes
Manchester/ ClinVar/ HGMD	c.1604T>C	29681468	p.(Leu535Pro)	15	0.994024	0.847	C0	0.01	0.999	disease causing	1		29	81.0759	6.12902	81.0759	6.12902	20			50.6375		-	-	-	-	-	-	-	rs74315493		Pathogenic (1)	germline	Pathogenic(Last reviewed: Jun 1, 1995)	RCV000003447.2 Pathogenic (1)	PS3, PM2, PS4(supporting), PP1, PP3, PP4 +	10	0.99409	Pathogenic (d)	Yes	21383154, 11779178, 11448944, 9931334, 26045165, 11285248, 17980164, 11535133, 10861283, 16983642
Alabama	c.1604T>G	29681468	p.(Leu535Arg)	15	0.993059	0.805	C0	0.01	0.999	disease causing	1		29	81.0759	6.12902	81.0759	6.12902	20			50.6375		-	-	-	-	-	-	-							PM2, PP3, PP4	4	0.675187	Uncertain sig (Warm)	Yes
ClinVar	c.1611G>T	29681475	p.(Glu537Asp)	15	0.239027	0.24	C0	0.11	0.001	disease causing	1		36	81.0759	6.12902	81.0759	6.12902	27			50.6375		-	-	-	-	-	-	-	rs946609084		VUS (1)	germline	Uncertain significance(Last reviewed: Aug 30, 2019)	RCV000688105.2	PM2, BP4	1	0.187706	Uncertain sig (cold)	Unknown
ClinVar/ HGMD	c.1613A>C	29681477	p.(Gln538Pro)	15	0.995145	0.857	C0	0.03	0.996	disease causing	1		38	81.0759	6.12902	81.0759	6.12902	29			50.6375		-	-	-	-	-	-	-	rs74315494		Pathogenic (1)	germline	Pathogenic(Last reviewed: Feb 1, 1996)	RCV000003448.2	PS3, PM2, PP3, PP4 +	8	0.97493	Likely pathogenic (b)	Yes	11779178, 11448944, 8882871, 8566958, 26045165, 10861283
literature/ HGMD	c.1616T>A	29681480	p.(Leu539His)	15	0.994606	0.959	C0	0	1	disease causing	1		41	81.0759	6.12902	81.0759	6.12902	32			50.6375		-	-	-	-	-	-	-				somatic			PM2, PP3, PP4	4	0.675187	Uncertain sig (Warm)	Yes	8698340, 26045165
Alabama	c.1616T>C	29681480	p.(Leu539Pro)	15	0.997898	0.938	C0	0	1	disease causing	1		41	81.0759	6.12902	81.0759	6.12902	32			50.6375		-	-	-	-	-	-	-							PM2, PP3, PS4 (supporting), PP4	5	0.812141	Uncertain sig (Hot)	Yes
ClinVar	c.1619A>G	29681483	p.(Asn540Ser)	15	0.359533	0.345	C0	0.22	0.118	disease causing	1		44	81.0759	6.12902	81.0759	6.12902	35			50.6375		-	-	-	-	-	-	-	rs774824164	1.4e-05	VUS (3)	germline/ unknown	Uncertain significance(Last reviewed: Aug 14, 2019)	RCV000765630.1|RCV001012452.1|RCV000685036.3	BP4	-1	0.050716	Uncertain sig (ice cold)	Unknown
Literature/ HGMD	c.1625T>A	29681489	p.(Leu542His)	15	0.994302	0.971	C0	0	1	disease causing	1		50	81.0759	6.12902	81.0759	6.12902	41			50.6375		-	-	-	-	-	-	-				germline			PM2, PP3	3	0.499875	Uncertain sig (Tepid)	Unknown	11779178, 26045165
ClinVar	c.1630A>G	29681494	p.(Thr544Ala)	15	0.874902	0.477	C0	0.38	0.416	disease causing	1		55	81.0759	6.12902	81.0759	6.12902	46			50.6375		-	-	-	-	-	-	-	rs762953921	4e-06	1	germline	Uncertain significance	RCV001352498.1	None applied	0	0.1	Uncertain sig (ice cold)	Unknown
ClinVar	c.1635A>T	29681499	p.(Glu545Asp)	15	0.87746	0.688	C0	0.35	1	disease causing	1		60	81.0759	6.12902	81.0759	6.12902	51			50.6375		-	-	-	-	-	-	-	rs1556003698		VUS (2)	germline	Uncertain significance(Last reviewed: Jun 11, 2019)	RCV000703302.3|RCV000499490.1	PM2	2	0.324593	Uncertain sig (Cool)	Unknown
LOVD/ ClinVar/ Alabama	c.1639G>A	29681503	p.(Glu547Lys)	15	0.453859	0.741	C0	0.12	0.954	disease causing	1		64	81.0759	6.12902	81.0759	6.12902	55			50.6375		-	-	-	-	-	-	-	rs199669486	0.000262	VUS (1)/ Likely benign (2)	germline	VUS. Clinvar Conflicting interpretations of pathogenicity(Last reviewed: Sep 21, 2020)	RCV000573923.2|RCV001090278.1|RCV000547087.4	BS1, PP3 +	-3	0.0122011	Likely benign	Associated	15692946, 22325036
Manchester	c.1642G>C	29681506	p.(Ala548Pro)	15	0.734563	0.419	C0	0.35	0.001	disease causing	1		67	81.0759	6.12902	81.0759	6.12902	58			50.6375		-	-	-	-	-	-	-							PM2	2	0.324593	Uncertain sig (Cool)	Associated
ClinVar	c.1660A>G	29681524	p.(Arg554Gly)	15	0.983089	0.632	C0	0.17	0.605	disease causing	1		-77			70.4335	9.16033	76			50.6375		-	-	-	-	-	-	-			VUS (1)	germline	Uncertain significance(Last reviewed: Jun 18, 2019)	RCV001210048.1	PM2	2	0.324593	Uncertain sig (Cool)	Unknown
ClinVar	c.1660A>T	29681524	p.(Arg554Trp)	15	0.998788	0.612	C0	0.01	0.992	disease causing	1		-77			70.4335	9.16033	76			50.6375		-	-	-	-	-	-	-			1	germline	Uncertain significance	RCV001324237.1	PM2	2	0.324593	Uncertain sig (Cool)	Unknown
ClinVar	c.1661G>A	29681525	p.(Arg554Lys)	15	0.71036	0.366	C0	0.42	0.003	disease causing	1		-76			70.4335	9.16033	63	64.3936		56.6018	1.57196	-	-	-	-	-	-	-			VUS (1)	germline	Uncertain significance(Last reviewed: Sep 23, 2019)	RCV001234174.1	PM2, BP4	1	0.187706	Uncertain sig (cold)	Unknown
Mastermind	c.1663G>A	29681527	p.(Glu555Lys)	15	0.9503	0.574	C0	0.18	0.24	Disease causing	1		-74			70.4335	9.16033	65	64.3936		56.6018	1.57196	-	-	-	-	-	-	-				somatic			PM2	2	0.324593	Uncertain sig (Cool)	No	32494066
ClinVar	c.1675G>T	29681539	p.(Asp559Tyr)	15	0.982651	0.644	C15	0	0.025	disease causing	1		-62			70.4335	9.16033	57			52.5292		-	-	-	-	-	-	-	rs917012886	4e-06	VUS (2)	germline	Uncertain significance(Last reviewed: Feb 7, 2019)	RCV001064118.1|RCV001012608.1	None applied	0	0.1	Uncertain sig (ice cold)	Unknown
ClinVar	c.1678A>G	29681542	p.(Ile560Val)	15	0.256873	0.225	C0	0.69	0.022	disease causing	1		-59			70.4335	9.16033	20			58.8246		-	-	-	-	-	-	-	rs557347747		VUS (2)	germline	Uncertain significance(Last reviewed: Oct 5, 2019)	RCV000696085.2|RCV001012613.1	PM2, BP4	1	0.187706	Uncertain sig (cold)	Unknown
clinvar/ literature	c.1685A>G	29681549	p.(His562Arg)	15	0.989377	0.896	C0	0.07	0.961	disease causing	1		-52			70.4335	9.16033	27			58.8246		-	-	-	-	-	-	-				somatic			PM2, PP3	3	0.499875	Uncertain sig (Tepid)	No	29130106
ClinVar	c.1685A>T	29681549	p.(His562Leu)	15	0.990099	0.889	C0	0.1	0.633	disease causing	1		-52			70.4335	9.16033	27			58.8246		-	-	-	-	-	-	-	rs878853926		VUS (1)	germline	Uncertain significance(Last reviewed: Nov 5, 2019)	RCV000230079.2	PM2, PP3	3	0.499875	Uncertain sig (Tepid)	Unknown
ClinVar	c.1688A>G	29681552	p.(Asn563Ser)	15	0.10264	0.238	C0	0.87	0.005	disease causing	0.998	New Acceptor Site?	-49			70.4335	9.16033	1			68.9518	3.44686	-	-	-	-	-	-	-	rs768303416		VUS (2)	germline	Uncertain significance(Last reviewed: Jun 8, 2019)	RCV000792025.2|RCV001012713.1	PM2, PP3	3	0.499875	Uncertain sig (Tepid)	Unknown
Mastermind	c.1690G>C	29681554	p.(Glu564Gln)	15	0.774901	0.492	C0	0.4	0.002	Disease causing	1		-47			70.4335	9.16033	3			68.9518	3.44686	-	-	-	-	-	-	-				somatic			PM2	2	0.324593	Uncertain sig (Cool)	No	32494066
ClinVar	c.1693A>T	29681557	p.(Asn565Tyr)	15	0.913868	0.535	C0	0.14	0.389	disease causing	1		-44			70.4335	9.16033	6			68.9518	3.44686	-	-	-	-	-	-	-	rs1601666359		VUS (1)	germline	Uncertain significance(Last reviewed: Aug 14, 2019)	RCV000822796.2	PM2	2	0.324593	Uncertain sig (Cool)	Unknown
ClinVar	c.1699G>A	29681563	p.(Asp567Asn)	15	0.414683	0.311	C0	0.29	0.11	disease causing	0.998		-38			70.4335	9.16033	12			68.9518	3.44686	-	-	-	-	-	-	-	rs757586383	1.4e-05	VUS (2)	germline/ unknown	Uncertain significance(Last reviewed: Apr 1, 2019)	RCV000693900.2|RCV000562953.1	BP4	-1	0.050716	Uncertain sig (ice cold)	Unknown
ClinVar	c.1701C>G	29681565	p.(Asp567Glu)	15	0.0426762	0.212	C0	1	0	polymorphism	0.628		-36			70.4335	9.16033	14			68.9518	3.44686	-	-	-	-	-	-	-	rs1049732514	4.4e-05	VUS (3)	germline/ unknown	Uncertain significance(Last reviewed: Dec 3, 2019)	RCV001012778.1|RCV000557509.2|RCV000765631.1	BS1, BP4	-5	0.00284758	Likely benign	Unknown
ClinVar	c.1702A>G	29681566	p.(Arg568Gly)	15	0.937166	0.454	C0	0.08	0.091	disease causing	0.97		-35			70.4335	9.16033	15			68.9518	3.44686	-	-	-	-	-	-	-	rs1318481716		VUS (1)	germline	Uncertain significance(Last reviewed: Aug 2, 2018)	RCV000793791.1	PM2	2	0.324593	Uncertain sig (Cool)	Unknown
ClinVar	c.1706G>A	29681570	p.(Gly569Asp)	15	0.838142	0.592	C0	0	0.938	disease causing	1		-31			70.4335	9.16033	19			68.9518	3.44686	-	-	-	-	-	-	-	rs781488145	4e-06	VUS (1)	germline	Uncertain significance(Last reviewed: Jan 18, 2019)	RCV001012754.1	None applied	0	0.1	Uncertain sig (ice cold)	Unknown
ClinVar	c.1712G>A	29681576	p.(Ser571Asn)	15	0.373672	0.347	C0	0.57	0	disease causing	0.977		-25			70.4335	9.16033	23			75.4163	2.50817	-	-	-	-	-	-	-			VUS (1)	germline	Uncertain significance(Last reviewed: Aug 25, 2019)	RCV001237925.1	PM2, BP4	1	0.187706	Uncertain sig (cold)	Unknown
ClinVar	c.1714A>C	29681578	p.(Ser572Arg)	15	0.800992	0.578	C0	0.02	0.316	disease causing	1		-23			70.4335	9.16033	21			62.2659	2.61214	-	-	-	-	-	-	-	rs1379683835	4e-06	1	germline	Uncertain significance	RCV001325308.1	None applied	0	0.1	Uncertain sig (ice cold)	Unknown
ClinVar	c.1720C>T	29681584	p.(His574Tyr)	15	0.963649	0.191	C0	0.61	0	disease causing	1		-17			70.4335	9.16033	15			55.5167		-	-	-	-	-	-	-			1	germline	Uncertain significance	RCV001319917.1	PM2, BP4	1	0.187706	Uncertain sig (cold)	Unknown
ClinVar	c.1721A>C	29681585	p.(His574Pro)	15	0.972246	0.685	C0	0.11	0.178	disease causing	1		-16			70.4335	9.16033	8			55.6394		-	-	-	-	-	-	-			1	germline	Uncertain significance	RCV001347919.1	PM2	2	0.324593	Uncertain sig (Cool)	Unknown
ClinVar	c.1721A>G	29681585	p.(His574Arg)	15	0.899819	0.486	C0	0.23	0	disease causing	1		-16			70.4335	9.16033	8			55.6394		-	-	-	-	-	-	-	rs1601666509		VUS (1)	germline	Uncertain significance(Last reviewed: Jun 3, 2019)	RCV001012847.1	PM2	2	0.324593	Uncertain sig (Cool)	Unknown
ClinVar	c.1724A>G	29681588	p.(Asn575Ser)	15	0.279597	0.397	C0	0.6	0	disease causing	1		-13			70.4335	9.16033	11			55.6394		-	-	-	-	-	-	-	rs1569312127		VUS (1)	unknown	Uncertain significance(Last reviewed: Jul 2, 2018)	RCV000709610.1	PM2, BP4	1	0.187706	Uncertain sig (cold)	Unknown
ClinVar	c.1726A>T	29681590	p.(Thr576Ser)	15	0.847174	0.612	C0	0.2	0.526	disease causing	1		-11			70.4335	9.16033	8			56.3556		-	-	-	-	-	-	-	rs1601666549		VUS (2)	germline	Uncertain significance(Last reviewed: Jun 20, 2019)	RCV001220620.1|RCV001012906.1	PM2	2	0.324593	Uncertain sig (Cool)	Unknown
ClinVar	c.1732A>G	29681596	p.(Lys578Glu)	15	0.932581	0.608	C0	0.11	0.006	disease causing	1		-5			70.4335	9.16033						-	-	-	-	-	-	-							PM2	2	0.324593	Uncertain sig (Cool)	Unknown
ClinVar	c.1733A>G	29681597	p.(Lys578Arg)	15	0.630671	0.249	C0	0.26	0.006	disease causing	1		-4			70.4335	9.16033	-1			60.2665		-	-	-	-	-	-	-			VUS (1)	germline	Uncertain significance(Last reviewed: Aug 27, 2019)	RCV001208733.1	PM2, BP4	1	0.187706	Uncertain sig (cold)	Unknown
ClinVar	c.1735A>C	29681599	p.(Lys579Gln)	15	0.771116	0.491	C0	0.13	0.754	disease causing	1		-2			70.7401	8.63154	1			60.2665		-	-	-	-	-	-	-			1	germline	Uncertain significance	RCV001297621.1	PM2	2	0.324593	Uncertain sig (Cool)	Unknown
Literature/ HGMD	c.1736A>T	29681600	p.(Lys579Met)	15	0.977182	0.775	C0	0	0.986	disease causing	1	Possible effect	-1			61.9224	4.36364						0	0	0.0005	0.22	0.22	DL	1				somatic			PM2, PP3, PP4	4	0.675187	Uncertain sig (Warm)	Yes	10790209
Mastermind	c.1737G>T	29681601	p.(Lys579Asn)	15	0.963068	0.51	C0	0.01	0.754	Disease causing	1	Possible effect	0			57.8185	2.5539						-	-	-	0.93	0.93	DL	0				germline			PM2, PP3	3	0.499875	Uncertain sig (Tepid)	Associated	8882871
ClinVar	c.1741A>C	29694755	p.(Thr581Pro)	17	0.745991	0.534	C0	0.17	0.403	disease causing	1	Cryptic Acceptor Strongly Activated?	3	87.727	11.6936	87.727	11.6936						-	-	-	-	-	-	-	rs1601688849		VUS (1)	germline	Uncertain significance(Last reviewed: Dec 12, 2019)	RCV001012916.1	PM2	2	0.324593	Uncertain sig (Cool)	Unknown
ClinVar	c.1745T>C	29694759	p.(Leu582Ser)	17	0.424507	0.453	C0	0.56	0.001	disease causing	0.999		7	87.727	11.6936	87.727	11.6936	-5		5.97603		5.50555	-	-	-	-	-	-	-			VUS (1)	germline	Uncertain significance(Last reviewed: Mar 14, 2019)	RCV001071119.1	PM2	2	0.324593	Uncertain sig (Cool)	Unknown
ClinVar	c.1753G>A	29694767	p.(Ala585Thr)	17	0.0085548	0.161	C0	0.61	0.001	polymorphism	0.998		15	87.727	11.6936	87.727	11.6936	1	65.799		64.2884		-	-	-	-	-	-	-	rs145446060	0.00016	VUS (3)	germline	Likely benign(Last reviewed: Dec 31, 2019)	RCV000232875.6|RCV001013017.1|RCV000121647.1	BS1, BP4	-5	0.00284758	Likely benign	Unknown	25931164
ClinVar	c.1753G>T	29694767	p.(Ala585Ser)	17	0.374659	0.236	C0	0.76	0.011	polymorphism	0.999		15	87.727	11.6936	87.727	11.6936	1	65.799		64.2884		-	-	-	-	-	-	-			VUS (1)	germline	Uncertain significance(Last reviewed: Aug 24, 2019)	RCV001201516.1	PM2, BP4	1	0.187706	Uncertain sig (cold)	Unknown
ClinVar	c.1763G>A	29694777	p.(Arg588Gln)	17	0.88167	0.543	C0	0.11	0.956	disease causing	1		25	87.727	11.6936	87.727	11.6936	11	65.799		64.2884		-	-	-	-	-	-	-	rs766689587	1.2e-05	VUS (1)	germline	Uncertain significance(Last reviewed: Jul 31, 2019)	RCV001036052.1	None applied	0	0.1	Uncertain sig (ice cold)	Unknown
ClinVar	c.1765G>A	29694779	p.(Val589Met)	17	0.786653	0.522	C0	0.01	0.801	disease causing	1		27	87.727	11.6936	87.727	11.6936	13	65.799		64.2884		-	-	-	-	-	-	-	rs1293851600	8e-06	VUS (2)	germline	Uncertain significance(Last reviewed: Dec 22, 2019)	RCV000632649.3|RCV001013030.1	None applied	0	0.1	Uncertain sig (ice cold)	Associated
ClinVar	c.1769C>T	29694783	p.(Ala590Val)	17	0.849246	0.539	C0	0.06	0.997	disease causing	1	Cryptic Acceptor Strongly Activated?	31	87.727	11.6936	87.727	11.6936	17	65.799		64.2884		-	-	-	-	-	-	-	rs1246154574	4e-06	1	germline	Uncertain significance	RCV001295641.1	None applied	0	0.1	Uncertain sig (ice cold)	Unknown
ClinVar	c.1774T>C	29694788	p.(Phe592Leu)	17	0.243307	0.687	C0	0.26	1	disease causing	1		36	87.727	11.6936	87.727	11.6936	22	65.799		64.2884		-	-	-	-	-	-	-	rs764972504	3.6e-05	VUS (4)/ Likely benign (1)	germline	Conflicting interpretations of pathogenicity(Last reviewed: Dec 11, 2019)	RCV001269377.1|RCV000468324.6|RCV000997902.1|RCV001013097.1	BS1	-4	0.00590407	Likely benign	Unknown
ClinVar	c.1783C>T	29694797	p.(Leu595Phe)	17	0.925946	0.477	C0	0.07	0.793	disease causing	1	Cryptic Acceptor Weakly Activated?	45	87.727	11.6936	87.727	11.6936	31	65.799		64.2884		-	-	-	-	-	-	-	rs1601689027		VUS (2)	germline	Uncertain significance(Last reviewed: May 31, 2019)	RCV001013140.1|RCV000795725.1	PM2	2	0.324593	Uncertain sig (Cool)	Unknown
																																				(+) some functional work in literature but not considered sufficient for PS3
